# Supplementary material for: Deeper and stronger North Atlantic Gyre during the Last Glacial Maximum
Source: Nature. 2024 Jul 10;632(8023):95–100. doi: 10.1038/s41586-024-07655-y (PMC11291279; doi:10.1038/s41586-024-07655-y)
Supplement: Supplementary file 1 — Source Data Fig. 2 [file 41586_2024_7655_MOESM1_ESM.xlsx]

## Sheet: Fig. 2
Source Data, Fig. 2.
Published data (open symbols) included in fig. 2 is located in fig. 3 source data file.
Transect	Core	Lat. (N)	Long. (W)	Depth (km)	Age model	Transect	MH δ18O (‰, VPBD)	±2SE	LGM δ18O (‰, VPBD)	±2SE	δ18O data source
Blake Outer Ridge	KNR-140-2-63JPC	32.99	76.41	0.9	Keigwin, 2004	MH/LGM	2.08	0.208785	3.92	0.170472	Keigwin, 2004; this study
Blake Outer Ridge	ODP-172-1054	33	76.32	1.281	Updated, this study	LGM			3.71511	0.170472	This study
Blake Outer Ridge	KNR-140-2-57GGC	32.963	76.2967	1.323	Keigwin, 2004	MH	2.56	0.295267			Keigwin, 2004
Blake Outer Ridge	ODP-172-1055*	32.78	76.28	1.798	Updated, this study	MH/LGM	2.566	0.208785	4.10433	0.170472	Keigwin, 2004; this study
Blake Outer Ridge	KNR-140-2-66GGC	32.5	76.29	2.155	Keigwin, 2004	MH/LGM	2.58167	0.208785	4.2	0.208785	Keigwin, 2004; this study
Blake Outer Ridge	ODP-172-1057	32.03	76.05	2.584	Updated, this study	MH/LGM	2.711	0.208785	4.623	0.208785	This study
Blake Outer Ridge	ODP-172-1059	31.68	75.42	2.985	Updated, this study	MH/LGM	2.7625	0.147633	4.46467	0.295267	This study
Blake Outer Ridge	ODP-172-1060	30.77	74.47	3.481	Pöppelmeier et al., 2019	MH/LGM	2.67475	0.208785	4.588	0.295267	This study
Blake Outer Ridge	ODP-172-1061	29.98	73.6	4.047	Pöppelmeier et al., 2019	MH/LGM	2.703	0.295267			This study
Blake Outer Ridge	KNR-140-2-12JPC	29.075	72.898	4.25	Keigwin, 2004	LGM			4.49	0.295267	Keigwin, 2004
Blake Outer Ridge	KNR-191-CDH19†	33.6866	57.62	4.541	Henry et al., 2016	MH/LGM	2.37	0.208785	4.39764	0.295267	Henry et al., 2016
Blake Outer Ridge	ODP-172-1063†	33.68	57.62	4.585	Böhm et al., 2015	MH					This study
Cape Hatteras	AR36-MC3C	39.28	72.17	0.665	This study	MH	2.62828	0.0704742			This study
Cape Hatteras	AR36-4JPC	39.28	72.17	0.665	Keigwin, pers. comm.	LGM			4.73117	0.0863129	This study
Cape Hatteras	AR36-MC6C	39.24	72.12	0.957	This study	MH (2-4 ka BP)	2.71213	0.0704742			This study
Cape Hatteras	AR36-7JPC	39.24	72.12	0.955	This study	LGM			4.59835	0.0704742	This study
Cape Hatteras	KNR-178-1-32JPC	35.98	74.71	1.006	Naughton et al., 2015	MH	2.6345	0.0610325			This study
Cape Hatteras	KNR-178-1-49JPC	35.76	74.44	1.515	This study	MH/LGM	2.60471	0.0610325	4.64608	0.0863129	This study
Cape Hatteras	KNR-178-1-48JPC	35.76	74.44	2.009	This study	MH/LGM	2.58867	0.0498328	4.55963	0.0863129	This study
Cape Hatteras	KNR-178-1-15JPC	35.93	74.11	2.626	This study	MH/LGM	2.6971	0.0545891	4.691	0.0704742	This study
Cape Hatteras	KNR-178-1-10JPC	35.84	73.89	3.015	This study	MH (3-6 ka BP)/LGM	2.79206	0.0610325	4.492	0.0863129	This study
Cape Hatteras	KNR-178-1-6GGC	35.82	73.59	3.485	This study	MH	2.76775	0.0610325			This study
Cape Hatteras	KNR-178-1-2GGC	36.12	72.29	3.927	Keigwin & Swift, 2017	MH/LGM	2.82747	0.0704742	4.5666	0.122065	This study
Cape Hatteras	KNR-197-10-17GGC	36.42	48.54	5.011	Keigwin & Swift, 2017	MH/LGM	2.39	0.122065	4.44775	0.0863129	Keigwin & Swift, 2017; this study
*MH data from ODP-172-1055 is supplemented with one additional data point from nearby core KNR-140-2-51GGC from Keigwin, 2004
†Bermuda Rise cores KNR-191-CDH19 and ODP-172-1063 are combined to form one MH data point at ~4.5 km water depth
Böhm, E., Lippold, J., Gutjahr, M., Frank, M., Blaser, P., Antz, B., ... & Deininger, M. (2015). Strong and deep Atlantic meridional overturning circulation during the last glacial cycle. Nature, 517(7532), 73-76.
Henry, L. G., McManus, J. F., Curry, W. B., Roberts, N. L., Piotrowski, A. M., & Keigwin, L. D. (2016). North Atlantic ocean circulation and abrupt climate change during the last glaciation. Science, 353(6298), 470-474.
Keigwin, L. D. (2004). Radiocarbon and stable isotope constraints on Last Glacial Maximum and Younger Dryas ventilation in the western North Atlantic. Paleoceanography, 19(4).
Keigwin, L. D., & Swift, S. A. (2017). Carbon isotope evidence for a northern source of deep water in the glacial western North Atlantic. Proceedings of the National Academy of Sciences, 114(11), 2831-2835.
Naughton, F., Keigwin, L., Peteet, D., Costas, S., Desprat, S., Oliveira, D., ... & Abrantes, F. (2015). A 12,000-yr pollen record off Cape Hatteras—Pollen sources and mechanisms of pollen dispersion. Marine Geology, 367, 118-129.
Pöppelmeier, F., Blaser, P., Gutjahr, M., Süfke, F., Thornalley, D. J. R., Grützner, J., ... & Lippold, J. (2019). Influence of ocean circulation and benthic exchange on deep Northwest Atlantic Nd isotope records during the past 30,000 years. Geochemistry, Geophysics, Geosystems, 20(9), 4457-4469.
