# Supplementary material for: Deeper and stronger North Atlantic Gyre during the Last Glacial Maximum
Source: Nature. 2024 Jul 10;632(8023):95–100. doi: 10.1038/s41586-024-07655-y (PMC11291279; doi:10.1038/s41586-024-07655-y)
Supplement: Supplementary file 2 — Source Data Fig. 3 [file 41586_2024_7655_MOESM2_ESM.xlsx]

## Sheet: Fig. 3a
Source Data, Fig. 3a
Fig. 3a also includes new data generated as part of this study (see fig. 2 source data file).
Core	Region	Latitude	Longitude	Depth	δ18O (‰, VPBD)	Core-top vs. MH	Species	Inc. Fig. 2	Reference
GeoB3104-1	Western Equatorial Atlantic	-3.66	-37.71	0.767	2.29	MH	Planulina/C. pseundoungeriana	N	Arz, H. W., Pätzold, J., & Wefer, G. (1999). The deglacial history of the western tropical Atlantic as inferred from high resolution stable isotope records off northeastern Brazil. Earth and Planetary Science Letters, 167(1-2), 105-117.
ODP925	Ceara Rise	4.21	-43.49	3.041	2.6	Core-top	C. wuellerstorfi/Cibicidoides spp.	N	Bickert, T., Curry, W. B., & Wefer, G. (1997). Late Pliocene to Holocene (2.6-0 Ma) western equatorial Atlantic deep-water circulation: Inferences from benthic stable isotopes. In Proceedings of the ocean drilling program. Scientific results(Vol. 154, pp. 239-253).
ODP926	Ceara Rise	3.72	-42.71	3.598	2.7	Core-top	C. wuellerstorfi/Cibicidoides spp.	N	Bickert, T., Curry, W. B., & Wefer, G. (1997). Late Pliocene to Holocene (2.6-0 Ma) western equatorial Atlantic deep-water circulation: Inferences from benthic stable isotopes. In Proceedings of the ocean drilling program. Scientific results(Vol. 154, pp. 239-253).
ODP929	Ceara Rise	5.98	-43.74	4.358	2.8	Core-top	Cibicidoides spp. (mainly C. wuellerstorfi)	N	Bickert, T., Curry, W. B., & Wefer, G. (1997). Late Pliocene to Holocene (2.6-0 Ma) western equatorial Atlantic deep-water circulation: Inferences from benthic stable isotopes. In Proceedings of the ocean drilling program. Scientific results(Vol. 154, pp. 239-253).
RC11-83	SATL	-41.6	9.8	4.718	2.32	Core-top	C. mundulus	N	Charles, C. D., & Fairbanks, R. G. (1992). Evidence from Southern Ocean sediments for the effect of North Atlantic deep-water flux on climate. Nature, 355(6359), 416-419.
EW9209-1JPC	Ceara Rise	5.91	-44.2	4.056	2.6	Core-top	C. wuellerstorfi/Cibicidoides spp.	N	Curry, W. B. (1996), Late Quaternary deep circulation in the western equatorial Atlantic, in The South Atlantic: Present and past circulation, edited by G. Wefer et al., pp. 577 – 598, Springer, New York.
EW9209-2JPC	Ceara Rise	5.64	-44.47	3.528	2.5	Core-top	C. wuellerstorfi/Cibicidoides spp.	N	Curry, W. B. (1996), Late Quaternary deep circulation in the western equatorial Atlantic, in The South Atlantic: Present and past circulation, edited by G. Wefer et al., pp. 577 – 598, Springer, New York.
EW9209-3JPC	Ceara Rise	5.31	-44.26	3.288	2.6	Core-top	C. wuellerstorfi/Cibicidoides spp.	N	Curry, W. B. (1996), Late Quaternary deep circulation in the western equatorial Atlantic, in The South Atlantic: Present and past circulation, edited by G. Wefer et al., pp. 577 – 598, Springer, New York.
CAM-61PC	Brazilian Margin	-22.52	-39.9	1.89	2.43	Core-top	Planulina/Cibicidoides spp.	N	Curry, W. B., & Oppo, D. W. (2005). Glacial water mass geometry and the distribution of δ13C of ΣCO2 in the western Atlantic Ocean. Paleoceanography, 20(1).
KNR159-105JPC	Brazilian Margin	-27.35	-46.63	1.108	2.34	Core-top	Planulina/Cibicidoides spp.	N	Curry, W. B., & Oppo, D. W. (2005). Glacial water mass geometry and the distribution of δ13C of ΣCO2 in the western Atlantic Ocean. Paleoceanography, 20(1).
KNR159-10GGC	Brazilian Margin	-26.48	-45.93	0.63	1.9	Core-top	Planulina/Cibicidoides spp.	N	Curry, W. B., & Oppo, D. W. (2005). Glacial water mass geometry and the distribution of δ13C of ΣCO2 in the western Atlantic Ocean. Paleoceanography, 20(1).
KNR159-112GGC	Brazilian Margin	-28.87	-45.7	2.843	2.74	Core-top	Planulina/Cibicidoides spp.	N	Curry, W. B., & Oppo, D. W. (2005). Glacial water mass geometry and the distribution of δ13C of ΣCO2 in the western Atlantic Ocean. Paleoceanography, 20(1).
KNR159-115GGC	Brazilian Margin	-28.74	-45.53	3.021	2.78	Core-top	Planulina/Cibicidoides spp.	N	Curry, W. B., & Oppo, D. W. (2005). Glacial water mass geometry and the distribution of δ13C of ΣCO2 in the western Atlantic Ocean. Paleoceanography, 20(1).
KNR159-136GGC	Brazilian Margin	-26.69	-46.34	0.462	1.47	Core-top	Planulina/Cibicidoides spp.	N	Curry, W. B., & Oppo, D. W. (2005). Glacial water mass geometry and the distribution of δ13C of ΣCO2 in the western Atlantic Ocean. Paleoceanography, 20(1).
KNR159-14GGC	Brazilian Margin	-26.68	-46.5	0.441	1.37	Core-top	Planulina/Cibicidoides spp.	N	Curry, W. B., & Oppo, D. W. (2005). Glacial water mass geometry and the distribution of δ13C of ΣCO2 in the western Atlantic Ocean. Paleoceanography, 20(1).
KNR159-20JPC	Brazilian Margin	-28.64	-45.54	2.951	2.66	Core-top	Planulina/Cibicidoides spp.	N	Curry, W. B., & Oppo, D. W. (2005). Glacial water mass geometry and the distribution of δ13C of ΣCO2 in the western Atlantic Ocean. Paleoceanography, 20(1).
KNR159-33GGC	Brazilian Margin	-27.56	-46.19	2.082	2.37	Core-top	Planulina/Cibicidoides spp.	N	Curry, W. B., & Oppo, D. W. (2005). Glacial water mass geometry and the distribution of δ13C of ΣCO2 in the western Atlantic Ocean. Paleoceanography, 20(1).
KNR159-34JPC	Brazilian Margin	-27.56	-46.19	2.082	2.5	Core-top	Planulina/Cibicidoides spp.	N	Curry, W. B., & Oppo, D. W. (2005). Glacial water mass geometry and the distribution of δ13C of ΣCO2 in the western Atlantic Ocean. Paleoceanography, 20(1).
KNR159-36GGC	Brazilian Margin	-27.27	-46.47	1.268	2.53	Core-top	Planulina/Cibicidoides spp.	N	Curry, W. B., & Oppo, D. W. (2005). Glacial water mass geometry and the distribution of δ13C of ΣCO2 in the western Atlantic Ocean. Paleoceanography, 20(1).
KNR159-37GGC	Brazilian Margin	-27.25	-46.63	0.938	2.48	Core-top	Planulina/Cibicidoides spp.	N	Curry, W. B., & Oppo, D. W. (2005). Glacial water mass geometry and the distribution of δ13C of ΣCO2 in the western Atlantic Ocean. Paleoceanography, 20(1).
KNR159-38JPC	Brazilian Margin	-27.27	-46.63	0.936	2.3	Core-top	Planulina/Cibicidoides spp.	N	Curry, W. B., & Oppo, D. W. (2005). Glacial water mass geometry and the distribution of δ13C of ΣCO2 in the western Atlantic Ocean. Paleoceanography, 20(1).
KNR159-42JPC	Brazilian Margin	-27.76	-46.63	2.296	2.54	Core-top	Planulina/Cibicidoides spp.	N	Curry, W. B., & Oppo, D. W. (2005). Glacial water mass geometry and the distribution of δ13C of ΣCO2 in the western Atlantic Ocean. Paleoceanography, 20(1).
KNR159-73GGC	Brazilian Margin	-27.89	-46.04	1.128	2.63	Core-top	Planulina/Cibicidoides spp.	N	Curry, W. B., & Oppo, D. W. (2005). Glacial water mass geometry and the distribution of δ13C of ΣCO2 in the western Atlantic Ocean. Paleoceanography, 20(1).
KNR159-90GGC	Brazilian Margin	-27.35	-46.63	1.105	2.5	Core-top	Planulina/Cibicidoides spp.	N	Curry, W. B., & Oppo, D. W. (2005). Glacial water mass geometry and the distribution of δ13C of ΣCO2 in the western Atlantic Ocean. Paleoceanography, 20(1).
KNR159-99GGC	Brazilian Margin	-27.37	-46.84	0.79	2.18	Core-top	Planulina/Cibicidoides spp.	N	Curry, W. B., & Oppo, D. W. (2005). Glacial water mass geometry and the distribution of δ13C of ΣCO2 in the western Atlantic Ocean. Paleoceanography, 20(1).
KNR159-MC130A	Brazilian Margin	-27.77	-46.43	1.796	2.55	Core-top	Planulina/Cibicidoides spp.	N	Curry, W. B., & Oppo, D. W. (2005). Glacial water mass geometry and the distribution of δ13C of ΣCO2 in the western Atlantic Ocean. Paleoceanography, 20(1).
KNR159-MC15D	Brazilian Margin	-27.7	-46.5	1.604	2.48	Core-top	Planulina/Cibicidoides spp.	N	Curry, W. B., & Oppo, D. W. (2005). Glacial water mass geometry and the distribution of δ13C of ΣCO2 in the western Atlantic Ocean. Paleoceanography, 20(1).
KNR159-MC32H	Brazilian Margin	-27.56	-46.18	2.096	2.57	Core-top	Planulina/Cibicidoides spp.	N	Curry, W. B., & Oppo, D. W. (2005). Glacial water mass geometry and the distribution of δ13C of ΣCO2 in the western Atlantic Ocean. Paleoceanography, 20(1).
KNR159-MC35E	Brazilian Margin	-27.25	-46.47	1.253	2.46	Core-top	Planulina/Cibicidoides spp.	N	Curry, W. B., & Oppo, D. W. (2005). Glacial water mass geometry and the distribution of δ13C of ΣCO2 in the western Atlantic Ocean. Paleoceanography, 20(1).
KNR159-MC75EF	Brazilian Margin	-27.49	-46.34	1.823	2.48	Core-top	Planulina/Cibicidoides spp.	N	Curry, W. B., & Oppo, D. W. (2005). Glacial water mass geometry and the distribution of δ13C of ΣCO2 in the western Atlantic Ocean. Paleoceanography, 20(1).
ODP927	Ceara Rise	5.46	-44.48	3.315	2.6	Core-top	Planulina/Cibicidoides spp.	N	Curry, W. B., & Oppo, D. W. (2005). Glacial water mass geometry and the distribution of δ13C of ΣCO2 in the western Atlantic Ocean. Paleoceanography, 20(1).
ODP928	Ceara Rise	5.46	-43.75	4.012	2.7	Core-top	Planulina/Cibicidoides spp.	N	Curry, W. B., & Oppo, D. W. (2005). Glacial water mass geometry and the distribution of δ13C of ΣCO2 in the western Atlantic Ocean. Paleoceanography, 20(1).
CH75-03	Western Equatorial Atlantic	10.05	-57.53	3.41	2.9	Core-top	Cibicidoides spp. (mainly C. wuellerstorfi)	N	Curry, W. B., Duplessy, J. C., Labeyrie, L. D., & Shackleton, N. J. (1988). Changes in the distribution of δ13C of deep water ΣCO2 between the last glaciation and the Holocene. Paleoceanography, 3(3), 317-341.
CH75-04	Western Equatorial Atlantic	10.01	-56.01	3.82	2.8	Core-top	Cibicidoides spp. (mainly C. wuellerstorfi)	N	Curry, W. B., Duplessy, J. C., Labeyrie, L. D., & Shackleton, N. J. (1988). Changes in the distribution of δ13C of deep water ΣCO2 between the last glaciation and the Holocene. Paleoceanography, 3(3), 317-341.
V25-59	Western Equatorial Atlantic	1.37	-33.48	3.824	2.7	Core-top	Cibicidoides spp. (mainly C. wuellerstorfi)	N	Curry, W. B., Duplessy, J. C., Labeyrie, L. D., & Shackleton, N. J. (1988). Changes in the distribution of δ13C of deep water ΣCO2 between the last glaciation and the Holocene. Paleoceanography, 3(3), 317-341.
V26-176	NWATL	36.05	-72.383	3.942	2.5	Core-top	Cibicidoides spp. (mainly C. wuellerstorfi)	Y	Curry, W. B., Duplessy, J. C., Labeyrie, L. D., & Shackleton, N. J. (1988). Changes in the distribution of δ13C of deep water ΣCO2 between the last glaciation and the Holocene. Paleoceanography, 3(3), 317-341.
V28-14	Denmark Strait	64.783	-29.567	1.855	2.5	Core-top	Cibicidoides spp. (mainly C. wuellerstorfi)	Y	Curry, W. B., Duplessy, J. C., Labeyrie, L. D., & Shackleton, N. J. (1988). Changes in the distribution of δ13C of deep water ΣCO2 between the last glaciation and the Holocene. Paleoceanography, 3(3), 317-341.
V29-204	S. Iceland	61.18	-23.02	1.869	2.8	Core-top	Planulina/Cibicidoides spp.	Y	Curry, W. B., Marchitto, T. M., McManus, J. F., Oppo, D. W., & Laarkamp, K. L. (1999). Millennial-scale changes in ventilation of the thermocline, intermediate, and deep waters of the glacial North Atlantic. Geophysical Monograph-American Geophysical Union, 112, 59-76.
M35003-4	Western Equatorial Atlantic	12.09	-61.24	1.299	2.14	MH	Cibicidoides spp.	N	Hüls, M., & Zahn, R. (2000). Millennial‐scale sea surface temperature variability in the western tropical North Atlantic from planktonic foraminiferal census counts. Paleoceanography, 15(6), 659-678.
KNR140-28GGC	BOR	30.098	-73.837	4.211	2.53	Core-top	Cibicidoides spp.	Y	Keigwin, L. D. (2004). Radiocarbon and stable isotope constraints on Last Glacial Maximum and Younger Dryas ventilation in the western North Atlantic. Paleoceanography, 19(4).
KNR140-29GGC	BOR	30.018	-73.604	3.978	2.63	Core-top	Cibicidoides spp.	Y	Keigwin, L. D. (2004). Radiocarbon and stable isotope constraints on Last Glacial Maximum and Younger Dryas ventilation in the western North Atlantic. Paleoceanography, 19(4).
KNR140-50GGC	BOR	32.753	-76.236	1.903	2.38	Core-top	Cibicidoides spp.	Y	Keigwin, L. D. (2004). Radiocarbon and stable isotope constraints on Last Glacial Maximum and Younger Dryas ventilation in the western North Atlantic. Paleoceanography, 19(4).
KNR140-53GGC	BOR	32.932	-76.246	1.605	2.64	Core-top	Cibicidoides spp.	Y	Keigwin, L. D. (2004). Radiocarbon and stable isotope constraints on Last Glacial Maximum and Younger Dryas ventilation in the western North Atlantic. Paleoceanography, 19(4).
KNR140-54GGC	BOR	32.934	-76.276	1.495	2.31	Core-top	Cibicidoides spp.	Y	Keigwin, L. D. (2004). Radiocarbon and stable isotope constraints on Last Glacial Maximum and Younger Dryas ventilation in the western North Atlantic. Paleoceanography, 19(4).
KNR140-56GGC	BOR	32.939	-76.296	1.4	2.59	Last 1 ka	Cibicidoides spp.	Y	Keigwin, L. D. (2004). Radiocarbon and stable isotope constraints on Last Glacial Maximum and Younger Dryas ventilation in the western North Atlantic. Paleoceanography, 19(4).
KNR140-59GGC	BOR	32.977	-76.316	1.205	2.57	Last 1 ka	Cibicidoides spp.	Y	Keigwin, L. D. (2004). Radiocarbon and stable isotope constraints on Last Glacial Maximum and Younger Dryas ventilation in the western North Atlantic. Paleoceanography, 19(4).
KNR140-61GGC	BOR	32.998	-76.356	1.005	2.66	Core-top	Cibicidoides spp.	Y	Keigwin, L. D. (2004). Radiocarbon and stable isotope constraints on Last Glacial Maximum and Younger Dryas ventilation in the western North Atlantic. Paleoceanography, 19(4).
KNR140-68GGC	BOR	32.943	-76.552	0.775	2.1	Last 1 ka	Cibicidoides spp.	Y	Keigwin, L. D. (2004). Radiocarbon and stable isotope constraints on Last Glacial Maximum and Younger Dryas ventilation in the western North Atlantic. Paleoceanography, 19(4).
KNR31 GPC-5	Bermuda Rise	33.7	-57.6	4.583	2.86	MH	Cibicidoides spp.	Y	Keigwin, L. D., Jones, G. A., Lehman, S. J., & Boyle, E. A. (1991). Deglacial meltwater discharge, North Atlantic deep circulation, and abrupt climate change. Journal of Geophysical Research: Oceans, 96(C9), 16811-16826.
CH69-K09	Newfoundland Margin	41.76	-47.35	4.1	2.75346	MH	C. wuellerstorfi	Y	Labeyrie, L., Leclaire, H., Waelbroeck, C., Cortijo, E., Duplessy, J. C., Vidal, L., ... & Auffret, G. (1999). Temporal variability of the surface and deep waters of the North West Atlantic Ocean at orbital and millenial scales. Geophysical Monograph Series, 112, 77-98.
RC1-1	Florida Straits	29.7	-80.2	0.174	1.6	Core-top	Planulina/Cibicidoides spp.	N	Lynch-Stieglitz, J., Curry, W. B., & Slowey, N. (1999). Weaker Gulf Stream in the Florida straits during the last glacial maximum. Nature, 402(6762), 644-648.
V3-149	Florida Straits	27.167	-79.583	0.706	2	Core-top	Planulina/Cibicidoides spp.	Y	Lynch-Stieglitz, J., Curry, W. B., & Slowey, N. (1999). Weaker Gulf Stream in the Florida straits during the last glacial maximum. Nature, 402(6762), 644-648.
V7-13	Florida Straits	29.283	-79.917	0.452	1.8	Core-top	Planulina/Cibicidoides spp.	Y	Lynch-Stieglitz, J., Curry, W. B., & Slowey, N. (1999). Weaker Gulf Stream in the Florida straits during the last glacial maximum. Nature, 402(6762), 644-648.
KNR166-2 29JPC	Florida Straits	24.33	-83.25	0.648	2	Core-top	Planulina/Cibicidoides spp.	Y	Lynch‐Stieglitz, J., Schmidt, M. W., & Curry, W. B. (2011). Evidence from the Florida Straits for Younger Dryas ocean circulation changes. Paleoceanography, 26(1).
KNR166-2 31JPC	Florida Straits	24.28	-83.27	0.751	2.17	Core-top	Planulina/Cibicidoides spp.	Y	Lynch‐Stieglitz, J., Schmidt, M. W., & Curry, W. B. (2011). Evidence from the Florida Straits for Younger Dryas ocean circulation changes. Paleoceanography, 26(1).
KNR166-2 26JPC	Florida Straits	24.22	-83.29	0.546	1.86	Core-top	Planulina/Cibicidoides spp.	Y	Lynch-Stieglitz, J., Schmidt, M. W., Gene Henry, L., Curry, W. B., Skinner, L. C., Mulitza, S., ... & Chang, P. (2014). Muted change in Atlantic overturning circulation over some glacial-aged Heinrich events. Nature Geoscience, 7(2), 144-150.
KNR-158-4-9GGC	NWATL	44.83	-54.9	1.854	2.54	MH	C. pachyderma	Y	Marchitto, T. M., & Demenocal, P. B. (2003). Late Holocene variability of upper North Atlantic Deep Water temperature and salinity. Geochemistry, Geophysics, Geosystems, 4(12).
GIK23519-5	Denmark Strait	64.7973	-29.6	1.893	2.73	MH	C. wullerstorfi	Y	Millo, C., Sarnthein, M., Voelker, A., & Erlenkeuser, H. (2006). Variability of the Denmark Strait overflow during the last glacial maximum. Boreas, 35(1), 50-60.
GeoB16202-2	Western Equatorial Atlantic	-1.91	-41.59	2.247	2.51	MH	Cibicidoides spp.	N	Mulitza, S., Chiessi, C. M., Schefuß, E., Lippold, J., Wichmann, D., Antz, B., ... & Zhang, Y. (2017). Synchronous and proportional deglacial changes in Atlantic meridional overturning and northeast Brazilian precipitation. Paleoceanography, 32(6), 622-633.
RC15-93	SATL	-46.1	-13.22	2.714	2.46	Core-top	C. wuellerstorfi/C. mundulus	N	Ninnemann, U. S., & Charles, C. D. (2002). Changes in the mode of Southern Ocean circulation over the last glacial cycle revealed by foraminiferal stable isotopic variability. Earth and Planetary Science Letters, 201(2), 383-396.
RC15-94	SATL	-42.98	-20.85	3.762	2.44	Core-top	C. wuellerstorfi/C. mundulus	N	Ninnemann, U. S., & Charles, C. D. (2002). Changes in the mode of Southern Ocean circulation over the last glacial cycle revealed by foraminiferal stable isotopic variability. Earth and Planetary Science Letters, 201(2), 383-396.
TN057-15	SATL	-51.9	4.52	3.744	2.77	Core-top	C. wuellerstorfi/C. mundulus/N. umbonifera	N	Ninnemann, U. S., & Charles, C. D. (2002). Changes in the mode of Southern Ocean circulation over the last glacial cycle revealed by foraminiferal stable isotopic variability. Earth and Planetary Science Letters, 201(2), 383-396.
TN057-20	SATL	-42	1	1.335	2.38	Core-top	C. wuellerstorfi/C. mundulus	N	Ninnemann, U. S., & Charles, C. D. (2002). Changes in the mode of Southern Ocean circulation over the last glacial cycle revealed by foraminiferal stable isotopic variability. Earth and Planetary Science Letters, 201(2), 383-396.
TN057-21	SATL	-41.13	7.82	4.981	2.6	Core-top	C. wuellerstorfi/C. mundulus	N	Ninnemann, U. S., & Charles, C. D. (2002). Changes in the mode of Southern Ocean circulation over the last glacial cycle revealed by foraminiferal stable isotopic variability. Earth and Planetary Science Letters, 201(2), 383-396.
V22-108	SATL	-43.18	-3.25	4.171	2.44	Core-top	C. wuellerstorfi/C. mundulus	N	Ninnemann, U. S., & Charles, C. D. (2002). Changes in the mode of Southern Ocean circulation over the last glacial cycle revealed by foraminiferal stable isotopic variability. Earth and Planetary Science Letters, 201(2), 383-396.
RC16-119	Brazilian Margin	-27.7	-46.52	1.567	2.43	Core-top	C. wuellerstorfi	N	Oppo, D. W., & Horowitz, M. (2000). Glacial deep water geometry: South Atlantic benthic foraminiferal Cd/Ca and δ13C evidence. Paleoceanography, 15(2), 147-160.
RC16-84	Brazilian Margin	-26.7	-43.33	2.438	2.54	Core-top	C. wuellerstorfi	N	Oppo, D. W., & Horowitz, M. (2000). Glacial deep water geometry: South Atlantic benthic foraminiferal Cd/Ca and δ13C evidence. Paleoceanography, 15(2), 147-160.
V24-253	Brazilian Margin	-26.95	-44.68	2.069	2.57	Core-top	C. wuellerstorfi	N	Oppo, D. W., & Horowitz, M. (2000). Glacial deep water geometry: South Atlantic benthic foraminiferal Cd/Ca and δ13C evidence. Paleoceanography, 15(2), 147-160.
V28-122	Carribean Sea	11.93	-78.68	1.75	2.3	Core-top	Planulina/Cibicidoides spp.	N	Oppo, D. W., & Fairbanks, R. G. (1987). Variability in the deep and intermediate water circulation of the Atlantic Ocean during the past 25,000 years: Northern Hemisphere modulation of the Southern Ocean. Earth and Planetary Science Letters, 86(1), 1-15.
V28-127	Carribean Sea	11.65	-80.13	1.75	2.4	Core-top	Planulina/Cibicidoides spp.	N	Oppo, D. W., & Fairbanks, R. G. (1987). Variability in the deep and intermediate water circulation of the Atlantic Ocean during the past 25,000 years: Northern Hemisphere modulation of the Southern Ocean. Earth and Planetary Science Letters, 86(1), 1-15.
KNR-197-3-10MC	Demerera Rise	7.94	-53.58	1.107	2.43979	Core-top	C. wuellerstorfi/C.pachyderma	N	Oppo, D. W., Gebbie, G., Huang, K. F., Curry, W. B., Marchitto, T. M., & Pietro, K. R. (2018). Data constraints on glacial Atlantic water mass geometry and properties. Paleoceanography and Paleoclimatology, 33(9), 1013-1034.
KNR-197-3-17MC	Demerera Rise	7.44	-52.76	1.029	2.48546	Core-top	C. wuellerstorfi/C.pachyderma	N	Oppo, D. W., Gebbie, G., Huang, K. F., Curry, W. B., Marchitto, T. M., & Pietro, K. R. (2018). Data constraints on glacial Atlantic water mass geometry and properties. Paleoceanography and Paleoclimatology, 33(9), 1013-1034.
KNR-197-3-24MC	Demerera Rise	7.59	-53.92	0.383	1.91155	Core-top	C. wuellerstorfi/C.pachyderma	N	Oppo, D. W., Gebbie, G., Huang, K. F., Curry, W. B., Marchitto, T. M., & Pietro, K. R. (2018). Data constraints on glacial Atlantic water mass geometry and properties. Paleoceanography and Paleoclimatology, 33(9), 1013-1034.
KNR-197-3-28MC	Demerera Rise	7.84	-53.668	0.962	2.3413	Core-top	C. wuellerstorfi/C.pachyderma	N	Oppo, D. W., Gebbie, G., Huang, K. F., Curry, W. B., Marchitto, T. M., & Pietro, K. R. (2018). Data constraints on glacial Atlantic water mass geometry and properties. Paleoceanography and Paleoclimatology, 33(9), 1013-1034.
KNR-197-3-2MC	Demerera Rise	7.66	-53.82	0.556	1.91555	Core-top	C. wuellerstorfi/C.pachyderma	N	Oppo, D. W., Gebbie, G., Huang, K. F., Curry, W. B., Marchitto, T. M., & Pietro, K. R. (2018). Data constraints on glacial Atlantic water mass geometry and properties. Paleoceanography and Paleoclimatology, 33(9), 1013-1034.
KNR-197-3-30MC	Demerera Rise	8.03	-53.485	1.197	2.40776	Core-top	C. wuellerstorfi/C.pachyderma	N	Oppo, D. W., Gebbie, G., Huang, K. F., Curry, W. B., Marchitto, T. M., & Pietro, K. R. (2018). Data constraints on glacial Atlantic water mass geometry and properties. Paleoceanography and Paleoclimatology, 33(9), 1013-1034.
KNR-197-3-33MC	Demerera Rise	8.25	-53.24	1.275	2.47079	Core-top	C. wuellerstorfi/C.pachyderma	N	Oppo, D. W., Gebbie, G., Huang, K. F., Curry, W. B., Marchitto, T. M., & Pietro, K. R. (2018). Data constraints on glacial Atlantic water mass geometry and properties. Paleoceanography and Paleoclimatology, 33(9), 1013-1034.
KNR-197-3-35MC	Demerera Rise	8.47	-52.79	3.328	2.73255	Core-top	C. wuellerstorfi/C.pachyderma	N	Oppo, D. W., Gebbie, G., Huang, K. F., Curry, W. B., Marchitto, T. M., & Pietro, K. R. (2018). Data constraints on glacial Atlantic water mass geometry and properties. Paleoceanography and Paleoclimatology, 33(9), 1013-1034.
KNR-197-3-36GGC	Demerera Rise	8.42	-52.86	2.422	2.61669	MH	C. wuellerstorfi/C.pachyderma	N	Oppo, D. W., Gebbie, G., Huang, K. F., Curry, W. B., Marchitto, T. M., & Pietro, K. R. (2018). Data constraints on glacial Atlantic water mass geometry and properties. Paleoceanography and Paleoclimatology, 33(9), 1013-1034.
KNR-197-3-37MC	Demerera Rise	8.43	-52.79	2.44	2.63898	Core-top	C. wuellerstorfi/C.pachyderma	N	Oppo, D. W., Gebbie, G., Huang, K. F., Curry, W. B., Marchitto, T. M., & Pietro, K. R. (2018). Data constraints on glacial Atlantic water mass geometry and properties. Paleoceanography and Paleoclimatology, 33(9), 1013-1034.
KNR-197-3-41MC	Demerera Rise	8.38	-53.05	2.052	2.52755	Core-top	C. wuellerstorfi/C.pachyderma	N	Oppo, D. W., Gebbie, G., Huang, K. F., Curry, W. B., Marchitto, T. M., & Pietro, K. R. (2018). Data constraints on glacial Atlantic water mass geometry and properties. Paleoceanography and Paleoclimatology, 33(9), 1013-1034.
KNR-197-3-46CDH	Demerera Rise	7.7	-53.79	0.947	2.4429	MH	C. wuellerstorfi/C.pachyderma	N	Oppo, D. W., Gebbie, G., Huang, K. F., Curry, W. B., Marchitto, T. M., & Pietro, K. R. (2018). Data constraints on glacial Atlantic water mass geometry and properties. Paleoceanography and Paleoclimatology, 33(9), 1013-1034.
KNR-197-3-53GGC	Demerera Rise	8.2	-53.18	1.272	2.43463	MH	C. wuellerstorfi/C.pachyderma	N	Oppo, D. W., Gebbie, G., Huang, K. F., Curry, W. B., Marchitto, T. M., & Pietro, K. R. (2018). Data constraints on glacial Atlantic water mass geometry and properties. Paleoceanography and Paleoclimatology, 33(9), 1013-1034.
KNR-197-3-61MC	Demerera Rise	8.44	-52.97	2.643	2.84598	Core-top	C. wuellerstorfi/C.pachyderma	N	Oppo, D. W., Gebbie, G., Huang, K. F., Curry, W. B., Marchitto, T. M., & Pietro, K. R. (2018). Data constraints on glacial Atlantic water mass geometry and properties. Paleoceanography and Paleoclimatology, 33(9), 1013-1034.
KNR-197-3-63MC	Demerera Rise	8.35	-53.11	1.72	2.4913	Core-top	C. wuellerstorfi/C.pachyderma	N	Oppo, D. W., Gebbie, G., Huang, K. F., Curry, W. B., Marchitto, T. M., & Pietro, K. R. (2018). Data constraints on glacial Atlantic water mass geometry and properties. Paleoceanography and Paleoclimatology, 33(9), 1013-1034.
KNR-197-3-9GGC	Demerera Rise	7.93	-53.79	1.1	2.40596	MH	C. wuellerstorfi/C.pachyderma	N	Oppo, D. W., Gebbie, G., Huang, K. F., Curry, W. B., Marchitto, T. M., & Pietro, K. R. (2018). Data constraints on glacial Atlantic water mass geometry and properties. Paleoceanography and Paleoclimatology, 33(9), 1013-1034.
M17050	C. NATL	55.47	-27.89	2.795	2.6	Core-top	Cibicidoides spp.	Y	Sarnthein, M., Winn, K., Jung, S. J., Duplessy, J. C., Labeyrie, L., Erlenkeuser, H., & Ganssen, G. (1994). Changes in east Atlantic deepwater circulation over the last 30,000 years: Eight time slice reconstructions. Paleoceanography, 9(2), 209-267.
M17051	C. NATL	56.16	-31.99	2.295	2.6	Core-top	Cibicidoides spp.	Y	Sarnthein, M., Winn, K., Jung, S. J., Duplessy, J. C., Labeyrie, L., Erlenkeuser, H., & Ganssen, G. (1994). Changes in east Atlantic deepwater circulation over the last 30,000 years: Eight time slice reconstructions. Paleoceanography, 9(2), 209-267.
OCE205-100GGC	Bahamas	26.061	-78.028	1.057	2.4	Core-top	Planulina/Cibicidoides spp.	Y	Slowey, N. C., & Curry, W. B. (1995). Glacial‐interglacial differences in circulation and carbon cycling within the upper western North Atlantic. Paleoceanography, 10(4), 715-732.
OCE205-103GGC	Bahamas	26.07	-78.07	0.965	2.2	Core-top	Planulina/Cibicidoides spp.	Y	Slowey, N. C., & Curry, W. B. (1995). Glacial‐interglacial differences in circulation and carbon cycling within the upper western North Atlantic. Paleoceanography, 10(4), 715-732.
OCE205-106GGC	Bahamas	25.977	-78.181	0.654	1.3	Core-top	Planulina/Cibicidoides spp.	Y	Slowey, N. C., & Curry, W. B. (1995). Glacial‐interglacial differences in circulation and carbon cycling within the upper western North Atlantic. Paleoceanography, 10(4), 715-732.
OCE205-108GGC	Bahamas	25.984	-78.18	0.743	1.6	Core-top	Planulina/Cibicidoides spp.	Y	Slowey, N. C., & Curry, W. B. (1995). Glacial‐interglacial differences in circulation and carbon cycling within the upper western North Atlantic. Paleoceanography, 10(4), 715-732.
OCE205-117JPC	Bahamas	26.034	-77.878	1.535	2.4	Core-top	Planulina/Cibicidoides spp.	Y	Slowey, N. C., & Curry, W. B. (1995). Glacial‐interglacial differences in circulation and carbon cycling within the upper western North Atlantic. Paleoceanography, 10(4), 715-732.
OCE205-149JPC	Bahamas	26.26	-77.67	0.423	0.5	Core-top	Planulina/Cibicidoides spp.	Y	Slowey, N. C., & Curry, W. B. (1995). Glacial‐interglacial differences in circulation and carbon cycling within the upper western North Atlantic. Paleoceanography, 10(4), 715-732.
OCE205-33GGC	Bahamas	26.221	-77.671	0.783	1.6	Core-top	Planulina/Cibicidoides spp.	Y	Slowey, N. C., & Curry, W. B. (1995). Glacial‐interglacial differences in circulation and carbon cycling within the upper western North Atlantic. Paleoceanography, 10(4), 715-732.
OCE205-7JPC	Bahamas	26.137	-77.735	1.32	2.8	Core-top	Planulina/Cibicidoides spp.	Y	Slowey, N. C., & Curry, W. B. (1995). Glacial‐interglacial differences in circulation and carbon cycling within the upper western North Atlantic. Paleoceanography, 10(4), 715-732.
OCE205-97JPC	Bahamas	26.937	-77.854	1.183	2.4	Core-top	Planulina/Cibicidoides spp.	Y	Slowey, N. C., & Curry, W. B. (1995). Glacial‐interglacial differences in circulation and carbon cycling within the upper western North Atlantic. Paleoceanography, 10(4), 715-732.
SU90-08	Western flank of mid Atlantic Ridge	43.05	-30.04	3.08	2.54	MH	C. wuellerstorfi	Y	Vidal, L., Labeyrie, L., Cortijo, E., Arnold, M., Duplessy, J. C., Michel, E., ... & Van Weering, T. C. E. (1997). Evidence for changes in the North Atlantic Deep Water linked to meltwater surges during the Heinrich events. Earth and Planetary Science Letters, 146(1-2), 13-27.
GeoB16203-1	Western Equatorial Atlantic	-2.03	-41.71	1.591	2.35	MH	Cibicidoides spp.	N	Voigt, I., Cruz, A. P. S., Mulitza, S., Chiessi, C. M., Mackensen, A., Lippold, J., ... & Tisserand, A. A. (2017). Variability in mid‐depth ventilation of the western Atlantic Ocean during the last deglaciation. Paleoceanography, 32(9), 948-965.
GeoB16205-4	Western Equatorial Atlantic	-1.35	-43.09	1.955	2.35	MH	Cibicidoides spp.	N	Voigt, I., Cruz, A. P. S., Mulitza, S., Chiessi, C. M., Mackensen, A., Lippold, J., ... & Tisserand, A. A. (2017). Variability in mid‐depth ventilation of the western Atlantic Ocean during the last deglaciation. Paleoceanography, 32(9), 948-965.
GeoB16206-1	Western Equatorial Atlantic	-1.58	-43.02	1.367	2.34	MH	Cibicidoides spp.	N	Voigt, I., Cruz, A. P. S., Mulitza, S., Chiessi, C. M., Mackensen, A., Lippold, J., ... & Tisserand, A. A. (2017). Variability in mid‐depth ventilation of the western Atlantic Ocean during the last deglaciation. Paleoceanography, 32(9), 948-965.

## Sheet: Fig. 3c
Source Data, Fig. 3c
Fig. 3c also includes new data generated as part of this study (see fig. 2 source data file).
Core	Region	Latitude	Longitude	Depth	δ18O (‰, VPBD)	Species	Inc. Fig. 2	Reference
GeoB3104-1	Western Equatorial Atlantic	-3.66	-37.71	0.767	3.54	Planulina/C. pseundoungeriana	N	Arz, H. W., Pätzold, J., & Wefer, G. (1999). The deglacial history of the western tropical Atlantic as inferred from high resolution stable isotope records off northeastern Brazil. Earth and Planetary Science Letters, 167(1-2), 105-117.
ODP925	Ceara Rise	4.21	-43.49	3.041	4.3	C. wuellerstorfi/Cibicidoides spp.	N	Bickert, T., Curry, W. B., & Wefer, G. (1997). Late Pliocene to Holocene (2.6-0 Ma) western equatorial Atlantic deep-water circulation: Inferences from benthic stable isotopes. In Proceedings of the ocean drilling program. Scientific results(Vol. 154, pp. 239-253).
ODP926	Ceara Rise	3.72	-42.71	3.598	4.3	C. wuellerstorfi/Cibicidoides spp.	N	Bickert, T., Curry, W. B., & Wefer, G. (1997). Late Pliocene to Holocene (2.6-0 Ma) western equatorial Atlantic deep-water circulation: Inferences from benthic stable isotopes. In Proceedings of the ocean drilling program. Scientific results(Vol. 154, pp. 239-253).
ODP929	Ceara Rise	5.98	-43.74	4.358	4.3	C. wuellerstorfi/Cibicidoides spp.	N	Bickert, T., Curry, W. B., & Wefer, G. (1997). Late Pliocene to Holocene (2.6-0 Ma) western equatorial Atlantic deep-water circulation: Inferences from benthic stable isotopes. In Proceedings of the ocean drilling program. Scientific results(Vol. 154, pp. 239-253).
RC11-83	SATL	-41.6	9.8	4.718	4.07	C. mundulus	N	Charles, C. D., & Fairbanks, R. G. (1992). Evidence from Southern Ocean sediments for the effect of North Atlantic deep-water flux on climate. Nature, 355(6359), 416-419.
EW9209-1JPC	Ceara Rise	5.91	-44.2	4.056	4.5	C. wuellerstorfi/Cibicidoides spp.	N	Curry, W. B. (1996), Late Quaternary deep circulation in the western equatorial Atlantic, in The South Atlantic: Present and past circulation, edited by G. Wefer et al., pp. 577 – 598, Springer, New York.
EW9209-2JPC	Ceara Rise	5.64	-44.47	3.528	4.5	C. wuellerstorfi/Cibicidoides spp.	N	Curry, W. B. (1996), Late Quaternary deep circulation in the western equatorial Atlantic, in The South Atlantic: Present and past circulation, edited by G. Wefer et al., pp. 577 – 598, Springer, New York.
EW9209-3JPC	Ceara Rise	5.31	-44.26	3.288	4.4	C. wuellerstorfi/Cibicidoides spp.	N	Curry, W. B. (1996), Late Quaternary deep circulation in the western equatorial Atlantic, in The South Atlantic: Present and past circulation, edited by G. Wefer et al., pp. 577 – 598, Springer, New York.
ODP927	Ceara Rise	5.46	-44.48	3.315	4.4	Planulina/Cibicidoides spp.	N	Curry, W. B., & Oppo, D. W. (2005). Glacial water mass geometry and the distribution of δ13C of ΣCO2 in the western Atlantic Ocean. Paleoceanography, 20(1).
ODP928	Ceara Rise	5.46	-43.75	4.012	4.3	Planulina/Cibicidoides spp.	N	Curry, W. B., & Oppo, D. W. (2005). Glacial water mass geometry and the distribution of δ13C of ΣCO2 in the western Atlantic Ocean. Paleoceanography, 20(1).
CAM-61PC	Brazilian Margin	-22.52	-39.9	1.89	4.45	Planulina/Cibicidoides spp.	N	Curry, W. B., & Oppo, D. W. (2005). Glacial water mass geometry and the distribution of δ13C of ΣCO2 in the western Atlantic Ocean. Paleoceanography, 20(1).
KNR159-10GGC	Brazilian Margin	-26.48	-45.93	0.63	3.62	Planulina/Cibicidoides spp.	N	Curry, W. B., & Oppo, D. W. (2005). Glacial water mass geometry and the distribution of δ13C of ΣCO2 in the western Atlantic Ocean. Paleoceanography, 20(1).
KNR159-112GGC	Brazilian Margin	-28.87	-45.7	2.843	4.68	Planulina/Cibicidoides spp.	N	Curry, W. B., & Oppo, D. W. (2005). Glacial water mass geometry and the distribution of δ13C of ΣCO2 in the western Atlantic Ocean. Paleoceanography, 20(1).
KNR159-113JPC	Brazilian Margin	-28.87	-45.68	2.837	4.62	Planulina/Cibicidoides spp.	N	Curry, W. B., & Oppo, D. W. (2005). Glacial water mass geometry and the distribution of δ13C of ΣCO2 in the western Atlantic Ocean. Paleoceanography, 20(1).
KNR159-115GGC	Brazilian Margin	-28.74	-45.53	3.021	4.67	Planulina/Cibicidoides spp.	N	Curry, W. B., & Oppo, D. W. (2005). Glacial water mass geometry and the distribution of δ13C of ΣCO2 in the western Atlantic Ocean. Paleoceanography, 20(1).
KNR159-136GGC	Brazilian Margin	-26.69	-46.34	0.462	3.27	Planulina/Cibicidoides spp.	N	Curry, W. B., & Oppo, D. W. (2005). Glacial water mass geometry and the distribution of δ13C of ΣCO2 in the western Atlantic Ocean. Paleoceanography, 20(1).
KNR159-137JPC	Brazilian Margin	-26.69	-46.34	0.462	3.36	Planulina/Cibicidoides spp.	N	Curry, W. B., & Oppo, D. W. (2005). Glacial water mass geometry and the distribution of δ13C of ΣCO2 in the western Atlantic Ocean. Paleoceanography, 20(1).
KNR159-14GGC	Brazilian Margin	-26.68	-46.5	0.441	3.19	Planulina/Cibicidoides spp.	N	Curry, W. B., & Oppo, D. W. (2005). Glacial water mass geometry and the distribution of δ13C of ΣCO2 in the western Atlantic Ocean. Paleoceanography, 20(1).
KNR159-17JPC	Brazilian Margin	-27.7	-46.49	1.627	4.19	Planulina/Cibicidoides spp.	N	Curry, W. B., & Oppo, D. W. (2005). Glacial water mass geometry and the distribution of δ13C of ΣCO2 in the western Atlantic Ocean. Paleoceanography, 20(1).
KNR159-20JPC	Brazilian Margin	-28.64	-45.54	2.951	4.63	Planulina/Cibicidoides spp.	N	Curry, W. B., & Oppo, D. W. (2005). Glacial water mass geometry and the distribution of δ13C of ΣCO2 in the western Atlantic Ocean. Paleoceanography, 20(1).
KNR159-33GGC	Brazilian Margin	-27.56	-46.19	2.082	4.49	Planulina/Cibicidoides spp.	N	Curry, W. B., & Oppo, D. W. (2005). Glacial water mass geometry and the distribution of δ13C of ΣCO2 in the western Atlantic Ocean. Paleoceanography, 20(1).
KNR159-34JPC	Brazilian Margin	-27.56	-46.19	2.082	4.45	Planulina/Cibicidoides spp.	N	Curry, W. B., & Oppo, D. W. (2005). Glacial water mass geometry and the distribution of δ13C of ΣCO2 in the western Atlantic Ocean. Paleoceanography, 20(1).
KNR159-36GGC	Brazilian Margin	-27.27	-46.47	1.268	4.2	Planulina/Cibicidoides spp.	N	Curry, W. B., & Oppo, D. W. (2005). Glacial water mass geometry and the distribution of δ13C of ΣCO2 in the western Atlantic Ocean. Paleoceanography, 20(1).
KNR159-37GGC	Brazilian Margin	-27.25	-46.63	0.938	3.85	Planulina/Cibicidoides spp.	N	Curry, W. B., & Oppo, D. W. (2005). Glacial water mass geometry and the distribution of δ13C of ΣCO2 in the western Atlantic Ocean. Paleoceanography, 20(1).
KNR159-38JPC	Brazilian Margin	-27.27	-46.63	0.936	3.93	Planulina/Cibicidoides spp.	N	Curry, W. B., & Oppo, D. W. (2005). Glacial water mass geometry and the distribution of δ13C of ΣCO2 in the western Atlantic Ocean. Paleoceanography, 20(1).
KNR159-42JPC	Brazilian Margin	-27.76	-46.63	2.296	4.61	Planulina/Cibicidoides spp.	N	Curry, W. B., & Oppo, D. W. (2005). Glacial water mass geometry and the distribution of δ13C of ΣCO2 in the western Atlantic Ocean. Paleoceanography, 20(1).
KNR159-99GGC	Brazilian Margin	-27.37	-46.84	0.79	3.48	Planulina/Cibicidoides spp.	N	Curry, W. B., & Oppo, D. W. (2005). Glacial water mass geometry and the distribution of δ13C of ΣCO2 in the western Atlantic Ocean. Paleoceanography, 20(1).
CH74-227	C. NATL	35.27	-29.25	3.225	4.4	Cibicidoides spp. (mainly C. wuellerstorfi)	Y	Curry, W. B., Duplessy, J. C., Labeyrie, L. D., & Shackleton, N. J. (1988). Changes in the distribution of δ13C of deep water ΣCO2 between the last glaciation and the Holocene. Paleoceanography, 3(3), 317-341.
CH75-03	Western Equatorial Atlantic	10.05	-57.53	3.41	4.7	Cibicidoides spp. (mainly C. wuellerstorfi)	N	Curry, W. B., Duplessy, J. C., Labeyrie, L. D., & Shackleton, N. J. (1988). Changes in the distribution of δ13C of deep water ΣCO2 between the last glaciation and the Holocene. Paleoceanography, 3(3), 317-341.
CH75-04	Western Equatorial Atlantic	10.01	-56.01	3.82	4.6	Cibicidoides spp. (mainly C. wuellerstorfi)	N	Curry, W. B., Duplessy, J. C., Labeyrie, L. D., & Shackleton, N. J. (1988). Changes in the distribution of δ13C of deep water ΣCO2 between the last glaciation and the Holocene. Paleoceanography, 3(3), 317-341.
V25-59	Western Equatorial Atlantic	1.37	-33.48	3.824	4.3	Cibicidoides spp. (mainly C. wuellerstorfi)	N	Curry, W. B., Duplessy, J. C., Labeyrie, L. D., & Shackleton, N. J. (1988). Changes in the distribution of δ13C of deep water ΣCO2 between the last glaciation and the Holocene. Paleoceanography, 3(3), 317-341.
V26-176	NWATL	36.05	-72.383	3.942	4.1	Cibicidoides spp. (mainly C. wuellerstorfi)	N*	Curry, W. B., Duplessy, J. C., Labeyrie, L. D., & Shackleton, N. J. (1988). Changes in the distribution of δ13C of deep water ΣCO2 between the last glaciation and the Holocene. Paleoceanography, 3(3), 317-341.
V28-14	Denmark Strait	64.783	-29.567	1.855	4.5	Cibicidoides spp. (mainly C. wuellerstorfi)	Y	Curry, W. B., Duplessy, J. C., Labeyrie, L. D., & Shackleton, N. J. (1988). Changes in the distribution of δ13C of deep water ΣCO2 between the last glaciation and the Holocene. Paleoceanography, 3(3), 317-341.
V29-204	S. Iceland	61.18	-23.02	1.869	4.5	Planulina/Cibicidoides spp.	Y	Curry, W. B., Marchitto, T. M., McManus, J. F., Oppo, D. W., & Laarkamp, K. L. (1999). Millennial-scale changes in ventilation of the thermocline, intermediate, and deep waters of the glacial North Atlantic. Geophysical Monograph-American Geophysical Union, 112, 59-76.
SU90-24	Irminger Basin	62.67	-37.38	2.085	4.51	C. wullerstorfi	Y	Elliot, M., Labeyrie, L., & Duplessy, J. C. (2002). Changes in North Atlantic deep-water formation associated with the Dansgaard–Oeschger temperature oscillations (60–10 ka). Quaternary Science Reviews, 21(10), 1153-1165.
GS07-150-17/1GC-A	Western Equatorial Atlantic	-4.21	-37.07	1	3.615	C. wuellerstorfi	N	Freeman, E., Skinner, L. C., Tisserand, A., Dokken, T., Timmermann, A., Menviel, L., & Friedrich, T. (2015). An Atlantic–Pacific ventilation seesaw across the last deglaciation. Earth and Planetary Science Letters, 424, 237-244.
M35003-4	Western Equatorial Atlantic	12.09	-61.24	1.299	3.66111	Cibicidoides spp.	N	Hüls, M., & Zahn, R. (2000). Millennial‐scale sea surface temperature variability in the western tropical North Atlantic from planktonic foraminiferal census counts. Paleoceanography, 15(6), 659-678.
HU89003-8	Bermuda Rise	33.69	-57.61	4.425	4.35	Cibicidoides spp.	Y	Keigwin, L. D., & Swift, S. A. (2017). Carbon isotope evidence for a northern source of deep water in the glacial western North Atlantic. Proceedings of the National Academy of Sciences, 114(11), 2831-2835.
KNR140-22JPC	BOR	28.025	-74.407	4.712	4.45	Cibicidoides spp.	Y	Keigwin, L. D. (2004). Radiocarbon and stable isotope constraints on Last Glacial Maximum and Younger Dryas ventilation in the western North Atlantic. Paleoceanography, 19(4).
KNR140-26GGC	BOR	29.7	-73.401	3.845	4.34	Cibicidoides spp.	Y	Keigwin, L. D. (2004). Radiocarbon and stable isotope constraints on Last Glacial Maximum and Younger Dryas ventilation in the western North Atlantic. Paleoceanography, 19(4).
KNR140-28GGC	BOR	30.098	-73.837	4.211	4.371	Cibicidoides spp.	Y	Keigwin, L. D. (2004). Radiocarbon and stable isotope constraints on Last Glacial Maximum and Younger Dryas ventilation in the western North Atlantic. Paleoceanography, 19(4).
KNR140-2JPC	BOR	32.226	-76.29	2.394	4.47	Cibicidoides spp.	Y	Keigwin, L. D. (2004). Radiocarbon and stable isotope constraints on Last Glacial Maximum and Younger Dryas ventilation in the western North Atlantic. Paleoceanography, 19(4).
KNR140-37JPC	BOR	31.69	-75.43	2.972	4.49	Cibicidoides spp.	Y	Keigwin, L. D. (2004). Radiocarbon and stable isotope constraints on Last Glacial Maximum and Younger Dryas ventilation in the western North Atlantic. Paleoceanography, 19(4).
KNR140-39GGC	BOR	31.669	-75.415	2.975	4.43	Cibicidoides spp.	Y	Keigwin, L. D. (2004). Radiocarbon and stable isotope constraints on Last Glacial Maximum and Younger Dryas ventilation in the western North Atlantic. Paleoceanography, 19(4).
KNR140-43GGC	BOR	32.017	-76.067	2.59	4.52	Cibicidoides spp.	Y	Keigwin, L. D. (2004). Radiocarbon and stable isotope constraints on Last Glacial Maximum and Younger Dryas ventilation in the western North Atlantic. Paleoceanography, 19(4).
KNR140-50GGC	BOR	32.753	-76.236	1.903	4.26	Cibicidoides spp.	Y	Keigwin, L. D. (2004). Radiocarbon and stable isotope constraints on Last Glacial Maximum and Younger Dryas ventilation in the western North Atlantic. Paleoceanography, 19(4).
KNR140-51GGC	BOR	32.784	-76.12	1.79	4.07	Cibicidoides spp.	Y	Keigwin, L. D. (2004). Radiocarbon and stable isotope constraints on Last Glacial Maximum and Younger Dryas ventilation in the western North Atlantic. Paleoceanography, 19(4).
KNR140-56GGC	BOR	32.939	-76.296	1.4	4.14	Cibicidoides spp.	Y	Keigwin, L. D. (2004). Radiocarbon and stable isotope constraints on Last Glacial Maximum and Younger Dryas ventilation in the western North Atlantic. Paleoceanography, 19(4).
KNR140-64GGC	BOR	32.742	-76.127	2.101	4.1	Cibicidoides spp.	Y	Keigwin, L. D. (2004). Radiocarbon and stable isotope constraints on Last Glacial Maximum and Younger Dryas ventilation in the western North Atlantic. Paleoceanography, 19(4).
KNR140-67JPC	BOR	32.74	-76.129	2.102	4.13	Cibicidoides spp.	Y	Keigwin, L. D. (2004). Radiocarbon and stable isotope constraints on Last Glacial Maximum and Younger Dryas ventilation in the western North Atlantic. Paleoceanography, 19(4).
KNR197-10/CDH10	Mid Atlantic Ridge	37.2	-34.265	2.955	4.62	C. kullenbergi/C. wuellerstorfi	Y	Keigwin, L. D., & Swift, S. A. (2017). Carbon isotope evidence for a northern source of deep water in the glacial western North Atlantic. Proceedings of the National Academy of Sciences, 114(11), 2831-2835.
CH69-K09	Newfoundland Margin	41.76	-47.35	4.1	4.46	C. wuellerstorfi	Y	Labeyrie, L., Leclaire, H., Waelbroeck, C., Cortijo, E., Duplessy, J. C., Vidal, L., ... & Auffret, G. (1999). Temporal variability of the surface and deep waters of the North West Atlantic Ocean at orbital and millenial scales. Geophysical Monograph Series, 112, 77-98.
RC1-1	Florida Straits	29.7	-80.2	0.174	2.1	Planulina/Cibicidoides spp.	Y	Lynch-Stieglitz, J., Curry, W. B., & Slowey, N. (1999). Weaker Gulf Stream in the Florida straits during the last glacial maximum. Nature, 402(6762), 644-648.
RC1-2	Florida Straits	29.7	-80.15	0.324	2.75	Planulina/Cibicidoides spp.	Y	Lynch-Stieglitz, J., Curry, W. B., & Slowey, N. (1999). Weaker Gulf Stream in the Florida straits during the last glacial maximum. Nature, 402(6762), 644-648.
V3-149	Florida Straits	27.167	-79.583	0.706	3.3	Planulina/Cibicidoides spp.	Y	Lynch-Stieglitz, J., Curry, W. B., & Slowey, N. (1999). Weaker Gulf Stream in the Florida straits during the last glacial maximum. Nature, 402(6762), 644-648.
V7-13	Florida Straits	29.283	-79.917	0.452	2.85	Planulina/Cibicidoides spp.	Y	Lynch-Stieglitz, J., Curry, W. B., & Slowey, N. (1999). Weaker Gulf Stream in the Florida straits during the last glacial maximum. Nature, 402(6762), 644-648.
KNR166-2 29JPC	Florida Straits	24.33	-83.25	0.648	3.28	Planulina/Cibicidoides spp.	Y	Lynch‐Stieglitz, J., Schmidt, M. W., & Curry, W. B. (2011). Evidence from the Florida Straits for Younger Dryas ocean circulation changes. Paleoceanography, 26(1).
KNR166-2 31JPC	Florida Straits	24.28	-83.27	0.751	3.54	Planulina/Cibicidoides spp.	Y	Lynch‐Stieglitz, J., Schmidt, M. W., & Curry, W. B. (2011). Evidence from the Florida Straits for Younger Dryas ocean circulation changes. Paleoceanography, 26(1).
KNR166-2 26JPC	Florida Straits	24.22	-83.29	0.546	3.01	Planulina/Cibicidoides spp.	Y	Lynch-Stieglitz, J., Schmidt, M. W., Gene Henry, L., Curry, W. B., Skinner, L. C., Mulitza, S., ... & Chang, P. (2014). Muted change in Atlantic overturning circulation over some glacial-aged Heinrich events. Nature Geoscience, 7(2), 144-150.
GIK23519-5	Denmark Strait	64.7973	-29.6	1.893	4.55	C. wullerstorfi	Y	Millo, C., Sarnthein, M., Voelker, A., & Erlenkeuser, H. (2006). Variability of the Denmark Strait overflow during the last glacial maximum. Boreas, 35(1), 50-60.
PS62/003-2	Southeast Greenland margin	61.7	-39.07	2.192	4.51	C. wullerstorfi	Y	Millo, C., Sarnthein, M., Voelker, A., & Erlenkeuser, H. (2006). Variability of the Denmark Strait overflow during the last glacial maximum. Boreas, 35(1), 50-60.
GeoB16202-2	Western Equatorial Atlantic	-1.91	-41.59	2.247	4.42202	Cibicidoides spp.	N	Mulitza, S., Chiessi, C. M., Schefuß, E., Lippold, J., Wichmann, D., Antz, B., ... & Zhang, Y. (2017). Synchronous and proportional deglacial changes in Atlantic meridional overturning and northeast Brazilian precipitation. Paleoceanography, 32(6), 622-633.
RC15-93	SATL	-46.1	-13.22	2.714	4.03	C. wuellerstorfi/C. mundulus	N	Ninnemann, U. S., & Charles, C. D. (2002). Changes in the mode of Southern Ocean circulation over the last glacial cycle revealed by foraminiferal stable isotopic variability. Earth and Planetary Science Letters, 201(2), 383-396.
RC15-94	SATL	-42.98	-20.85	3.762	4.08	C. wuellerstorfi/C. mundulus	N	Ninnemann, U. S., & Charles, C. D. (2002). Changes in the mode of Southern Ocean circulation over the last glacial cycle revealed by foraminiferal stable isotopic variability. Earth and Planetary Science Letters, 201(2), 383-396.
TN057-15	SATL	-51.9	4.52	3.744	4.15	C. wuellerstorfi/C. mundulus/N. umbonifera	N	Ninnemann, U. S., & Charles, C. D. (2002). Changes in the mode of Southern Ocean circulation over the last glacial cycle revealed by foraminiferal stable isotopic variability. Earth and Planetary Science Letters, 201(2), 383-396.
TN057-20	SATL	-42	1	1.335	3.83	C. wuellerstorfi/C. mundulus	N	Ninnemann, U. S., & Charles, C. D. (2002). Changes in the mode of Southern Ocean circulation over the last glacial cycle revealed by foraminiferal stable isotopic variability. Earth and Planetary Science Letters, 201(2), 383-396.
TN057-21	SATL	-41.13	7.82	4.981	4.29	C. wuellerstorfi/C. mundulus	N	Ninnemann, U. S., & Charles, C. D. (2002). Changes in the mode of Southern Ocean circulation over the last glacial cycle revealed by foraminiferal stable isotopic variability. Earth and Planetary Science Letters, 201(2), 383-396.
V22-108	SATL	-43.18	-3.25	4.171	4.16	C. wuellerstorfi/C. mundulus	N	Ninnemann, U. S., & Charles, C. D. (2002). Changes in the mode of Southern Ocean circulation over the last glacial cycle revealed by foraminiferal stable isotopic variability. Earth and Planetary Science Letters, 201(2), 383-396.
RC16-119	Brazilian Margin	-27.7	-46.52	1.567	4.2	C. wuellerstorfi	N	Oppo, D. W., & Horowitz, M. (2000). Glacial deep water geometry: South Atlantic benthic foraminiferal Cd/Ca and δ13C evidence. Paleoceanography, 15(2), 147-160.
RC16-84	Brazilian Margin	-26.7	-43.33	2.438	4.44	C. wuellerstorfi	N	Oppo, D. W., & Horowitz, M. (2000). Glacial deep water geometry: South Atlantic benthic foraminiferal Cd/Ca and δ13C evidence. Paleoceanography, 15(2), 147-160.
V24-253	Brazilian Margin	-26.95	-44.68	2.069	4.42	C. wuellerstorfi	N	Oppo, D. W., & Horowitz, M. (2000). Glacial deep water geometry: South Atlantic benthic foraminiferal Cd/Ca and δ13C evidence. Paleoceanography, 15(2), 147-160.
V28-122	Carribean Sea	11.93	-78.68	1.75	3.9	Planulina/Cibicidoides spp.	N	Oppo, D. W., & Fairbanks, R. G. (1987). Variability in the deep and intermediate water circulation of the Atlantic Ocean during the past 25,000 years: Northern Hemisphere modulation of the Southern Ocean. Earth and Planetary Science Letters, 86(1), 1-15.
V28-127	Carribean Sea	11.65	-80.13	1.75	4.1	Planulina/Cibicidoides spp.	N	Oppo, D. W., & Fairbanks, R. G. (1987). Variability in the deep and intermediate water circulation of the Atlantic Ocean during the past 25,000 years: Northern Hemisphere modulation of the Southern Ocean. Earth and Planetary Science Letters, 86(1), 1-15.
KNR-197-3-23GGC	Demerera Rise	7.58	-53.92	0.376	2.41	C. wuellerstorfi/C.pachyderma	N	Oppo, D. W., Gebbie, G., Huang, K. F., Curry, W. B., Marchitto, T. M., & Pietro, K. R. (2018). Data constraints on glacial Atlantic water mass geometry and properties. Paleoceanography and Paleoclimatology, 33(9), 1013-1034.
KNR-197-3-36GGC	Demerera Rise	8.42	-52.86	2.422	4.59	C. wuellerstorfi/C.pachyderma	N	Oppo, D. W., Gebbie, G., Huang, K. F., Curry, W. B., Marchitto, T. M., & Pietro, K. R. (2018). Data constraints on glacial Atlantic water mass geometry and properties. Paleoceanography and Paleoclimatology, 33(9), 1013-1034.
KNR-197-3-45GGC	Demerera Rise	8.3	-53.17	1.394	4.02	C. wuellerstorfi/C.pachyderma	N	Oppo, D. W., Gebbie, G., Huang, K. F., Curry, W. B., Marchitto, T. M., & Pietro, K. R. (2018). Data constraints on glacial Atlantic water mass geometry and properties. Paleoceanography and Paleoclimatology, 33(9), 1013-1034.
KNR-197-3-46CDH	Demerera Rise	7.7	-53.79	0.947	3.51	C. wuellerstorfi/C.pachyderma	N	Oppo, D. W., Gebbie, G., Huang, K. F., Curry, W. B., Marchitto, T. M., & Pietro, K. R. (2018). Data constraints on glacial Atlantic water mass geometry and properties. Paleoceanography and Paleoclimatology, 33(9), 1013-1034.
KNR-197-3-47CDH	Demerera Rise	7.7	-52.79	0.671	3.63	C. wuellerstorfi/C.pachyderma	N	Oppo, D. W., Gebbie, G., Huang, K. F., Curry, W. B., Marchitto, T. M., & Pietro, K. R. (2018). Data constraints on glacial Atlantic water mass geometry and properties. Paleoceanography and Paleoclimatology, 33(9), 1013-1034.
KNR-197-3-53GGC	Demerera Rise	8.2	-53.18	1.272	3.95	C. wuellerstorfi/C.pachyderma	N	Oppo, D. W., Gebbie, G., Huang, K. F., Curry, W. B., Marchitto, T. M., & Pietro, K. R. (2018). Data constraints on glacial Atlantic water mass geometry and properties. Paleoceanography and Paleoclimatology, 33(9), 1013-1034.
KNR-197-3-60GGC	Demerera Rise	8.44	-52.97	2.642	4.57	C. wuellerstorfi/C.pachyderma	N	Oppo, D. W., Gebbie, G., Huang, K. F., Curry, W. B., Marchitto, T. M., & Pietro, K. R. (2018). Data constraints on glacial Atlantic water mass geometry and properties. Paleoceanography and Paleoclimatology, 33(9), 1013-1034.
KNR-197-3-9GGC	Demerera Rise	7.93	-53.79	1.1	3.89	C. wuellerstorfi/C.pachyderma	N	Oppo, D. W., Gebbie, G., Huang, K. F., Curry, W. B., Marchitto, T. M., & Pietro, K. R. (2018). Data constraints on glacial Atlantic water mass geometry and properties. Paleoceanography and Paleoclimatology, 33(9), 1013-1034.
EW9302-14JPC	S. Iceland	61.42	-24.106	1.653	4.5	C. wuellerstorfi	Y	Oppo, D. W., Horowitz, M., & Lehman, S. J. (1997). Marine core evidence for reduced deep water production during Termination II followed by a relatively stable substage 5e (Eemian). Paleoceanography, 12(1), 51-63.
V29-202	S. Iceland	60.383	-20.967	2.658	4.4	C. wuellerstorfi	Y	Oppo, D. W., Horowitz, M., & Lehman, S. J. (1997). Marine core evidence for reduced deep water production during Termination II followed by a relatively stable substage 5e (Eemian). Paleoceanography, 12(1), 51-63.
EW9302-1JPC	Northeast of Newfoundland	49.2383	-45.089	2.521	4.59	C. wullerstorfi	Y	Rasmussen, T. L., Oppo, D. W., Thomsen, E., & Lehman, S. J. (2003). Deep sea records from the southeast Labrador Sea: Ocean circulation changes and ice‐rafting events during the last 160,000 years. Paleoceanography, 18(1).
EW9302-2JPC	Northeast of Newfoundland	48.8	-45.09	1.251	4.55	M. barleeanum	Y	Rasmussen, T. L., Oppo, D. W., Thomsen, E., & Lehman, S. J. (2003). Deep sea records from the southeast Labrador Sea: Ocean circulation changes and ice‐rafting events during the last 160,000 years. Paleoceanography, 18(1).
M17049	C. NATL	55.26	-26.73	3.331	4.5	Cibicidoides spp.	Y	Sarnthein, M., Winn, K., Jung, S. J., Duplessy, J. C., Labeyrie, L., Erlenkeuser, H., & Ganssen, G. (1994). Changes in east Atlantic deepwater circulation over the last 30,000 years: Eight time slice reconstructions. Paleoceanography, 9(2), 209-267.
M17050	C. NATL	55.47	-27.89	2.795	4.4	Cibicidoides spp.	Y	Sarnthein, M., Winn, K., Jung, S. J., Duplessy, J. C., Labeyrie, L., Erlenkeuser, H., & Ganssen, G. (1994). Changes in east Atlantic deepwater circulation over the last 30,000 years: Eight time slice reconstructions. Paleoceanography, 9(2), 209-267.
M17051	C. NATL	56.16	-31.99	2.295	4.5	Cibicidoides spp.	Y	Sarnthein, M., Winn, K., Jung, S. J., Duplessy, J. C., Labeyrie, L., Erlenkeuser, H., & Ganssen, G. (1994). Changes in east Atlantic deepwater circulation over the last 30,000 years: Eight time slice reconstructions. Paleoceanography, 9(2), 209-267.
OCE205-100GGC	Bahamas	26.061	-78.028	1.057	3.9	Planulina/Cibicidoides spp.	Y	Slowey, N. C., & Curry, W. B. (1995). Glacial‐interglacial differences in circulation and carbon cycling within the upper western North Atlantic. Paleoceanography, 10(4), 715-732.
OCE205-103GGC	Bahamas	26.07	-78.07	0.965	3.9	Planulina/Cibicidoides spp.	Y	Slowey, N. C., & Curry, W. B. (1995). Glacial‐interglacial differences in circulation and carbon cycling within the upper western North Atlantic. Paleoceanography, 10(4), 715-732.
OCE205-106GGC	Bahamas	25.977	-78.181	0.654	2.9	Planulina/Cibicidoides spp.	Y	Slowey, N. C., & Curry, W. B. (1995). Glacial‐interglacial differences in circulation and carbon cycling within the upper western North Atlantic. Paleoceanography, 10(4), 715-732.
OCE205-108GGC	Bahamas	25.984	-78.18	0.743	3.3	Planulina/Cibicidoides spp.	Y	Slowey, N. C., & Curry, W. B. (1995). Glacial‐interglacial differences in circulation and carbon cycling within the upper western North Atlantic. Paleoceanography, 10(4), 715-732.
OCE205-117JPC	Bahamas	26.034	-77.878	1.535	3.98	Planulina/Cibicidoides spp.	Y	Slowey, N. C., & Curry, W. B. (1995). Glacial‐interglacial differences in circulation and carbon cycling within the upper western North Atlantic. Paleoceanography, 10(4), 715-732.
OCE205-149JPC	Bahamas	26.26	-77.67	0.423	2.1	Planulina/Cibicidoides spp.	Y	Slowey, N. C., & Curry, W. B. (1995). Glacial‐interglacial differences in circulation and carbon cycling within the upper western North Atlantic. Paleoceanography, 10(4), 715-732.
OCE205-33GGC	Bahamas	26.221	-77.671	0.783	3.3	Planulina/Cibicidoides spp.	Y	Slowey, N. C., & Curry, W. B. (1995). Glacial‐interglacial differences in circulation and carbon cycling within the upper western North Atlantic. Paleoceanography, 10(4), 715-732.
OCE205-7JPC	Bahamas	26.137	-77.735	1.32	3.8	Planulina/Cibicidoides spp.	Y	Slowey, N. C., & Curry, W. B. (1995). Glacial‐interglacial differences in circulation and carbon cycling within the upper western North Atlantic. Paleoceanography, 10(4), 715-732.
OCE205-97JPC	Bahamas	26.937	-77.854	1.183	4.1	Planulina/Cibicidoides spp.	Y	Slowey, N. C., & Curry, W. B. (1995). Glacial‐interglacial differences in circulation and carbon cycling within the upper western North Atlantic. Paleoceanography, 10(4), 715-732.
SU90-08	Western flank of mid Atlantic Ridge	43.05	-30.04	3.08	4.6	C. wuellerstorfi	Y	Vidal, L., Labeyrie, L., Cortijo, E., Arnold, M., Duplessy, J. C., Michel, E., ... & Van Weering, T. C. E. (1997). Evidence for changes in the North Atlantic Deep Water linked to meltwater surges during the Heinrich events. Earth and Planetary Science Letters, 146(1-2), 13-27.
GeoB16206-1	Western Equatorial Atlantic	-1.58	-43.02	1.367	3.90929	Cibicidoides spp.	N	Voigt, I., Cruz, A. P. S., Mulitza, S., Chiessi, C. M., Mackensen, A., Lippold, J., ... & Tisserand, A. A. (2017). Variability in mid‐depth ventilation of the western Atlantic Ocean during the last deglaciation. Paleoceanography, 32(9), 948-965.
GeoB16224-1	Western Equatorial Atlantic	6.65	-52.08	2.51	4.56077	Cibicidoides spp.	N	Voigt, I., Cruz, A. P. S., Mulitza, S., Chiessi, C. M., Mackensen, A., Lippold, J., ... & Tisserand, A. A. (2017). Variability in mid‐depth ventilation of the western Atlantic Ocean during the last deglaciation. Paleoceanography, 32(9), 948-965.
*Outlier
