# Supplementary material for: Deeper and stronger North Atlantic Gyre during the Last Glacial Maximum
Source: Nature. 2024 Jul 10;632(8023):95–100. doi: 10.1038/s41586-024-07655-y (PMC11291279; doi:10.1038/s41586-024-07655-y)
Supplement: Supplementary file 3 — Source Data Extended Data Fig. 2 [file 41586_2024_7655_MOESM3_ESM.xlsx]

## Sheet: EDfig2a
Source Data, Extended Data Fig. 2a
All physical properties data for ODP-172 is available at: https://web.iodp.tamu.edu/janusweb/links/links_all.shtml
Hendry, K. R., & Brzezinski, M. A. (2014). Using silicon isotopes to understand the role of the Southern Ocean in modern and ancient biogeochemistry and climate. Quaternary Science Reviews, 89, 13-26.
Keigwin, L. D. (2004). Radiocarbon and stable isotope constraints on Last Glacial Maximum and Younger Dryas ventilation in the western North Atlantic. Paleoceanography, 19(4).
Magnetic susceptibility				U. peregrina δ18O				G. ruber δ18O				G. ruber δ18O				Age model
ODP-172-1054, hole C				KNR-140-2-56GGC; Keigwin, 2004				ODP-172-1054; Keigwin et al., 2001				KNR-140-2-56GGC; Keigwin, 2004				KNR-140-2-56GGC (Marine 20; ∆R=-128±68 [see Methods])
MCD (m)	Corrected mag. sus. (SI units)			Scaled MCD (m)	δ18O (‰, VPDB)			MCD (m)	δ18O (‰, VPDB)			Scaled MCD (m)	δ18O (‰, VPDB)			Depth (m)	Age (ka BP)	Dating method	Notes
0.19	3.8			0.015	3.11			5.66	-1.32			0.015	-1.246			0.1875	0.958	14C	KNR-140-2-56GGC; Hendry & Brzezinkski, 2014
0.24	3.8			0.15	3.22			5.76	-1.47			0.15	-1.193			3	5.654	14C	KNR-140-2-56GGC; Hendry & Brzezinkski, 2014
0.29	1.8			4.35	3.03			5.86	-0.88			0.3	-1.366			6	10.783	14C	KNR-140-2-56GGC; Hendry & Brzezinkski, 2014
0.34	2.2			5.25	3.23			5.96	-1.01			0.45	-1.282			6.15	13.938	14C	KNR-140-2-56GGC; Hendry & Brzezinkski, 2014
0.39	1.2			5.4	3.35			6.06	-1.3			0.6	-1.208			6.25	16.697	14C	KNR-140-2-56GGC; Hendry & Brzezinkski, 2014
0.44	0			5.55	3.26			6.16	-0.82			0.75	-0.957			6.35	21.77	14C	KNR-140-2-56GGC; Hendry & Brzezinkski, 2014
0.49	1			5.7	3.14			6.26	-0.07			0.9	-1.37			6.42	16.757	14C	KNR-140-2-56GGC; Hendry & Brzezinkski, 2014
0.54	1.4			5.85	3.25			6.36	-0.38			1.05	-1.476			6.7	28.977	14C	KNR-140-2-56GGC; Hendry & Brzezinkski, 2014
0.59	0.8			5.925	3.1			6.46	-0.05			1.2	-1.469			6.95	28.14	14C	KNR-140-2-56GGC; Hendry & Brzezinkski, 2014
0.64	1			6	3.29			6.56	-0.08			1.35	-1.595			7.1	28.573	14C	KNR-140-2-56GGC; Hendry & Brzezinkski, 2014
0.69	1.2			6.05	3.38			6.66	-0.11			1.5	-1.932
0.74	1.4			6.1	2.23			6.76	-0.44			1.65	-1.564
0.79	1.4			6.15	3.31			6.86	-1.13			1.8	-1.3
0.84	1.8			6.2	3.04			6.96	-1.86			1.95	-1.564
0.89	1.6			6.25	3.09			7.06	-0.83			2.1	-1.481
0.94	2.2			6.3	3.53			7.16	-0.96			2.235	-1.314
0.99	1			6.35	3.04							2.4	-1.099
1.04	0.6			6.4	3							2.55	-1.785
1.09	1			6.45	3.43							2.7	-1.354
1.14	1.2			6.49	4.42							2.85	-1.497
1.19	1.6			6.55	3.42							3	-1.29
1.24	1.4			6.6	4.42							3.15	-1.57
1.29	1.4			6.65	3.62							3.3	-1.75
1.34	1.8			6.7	4.36							3.45	-1.65
1.39	2			6.75	3.01							3.6	-1.8
1.44	2.6			6.8	4.41							3.75	-1.267
1.49	1.8			6.85	4.12							3.9	-1.63
1.54	2.2			6.9	3.8							4.05	-1.73
1.59	1.6			6.95	4.38							4.2	-1.48
1.69	3			7	4.22							4.35	-1.59
1.74	2.8			7.05	4.76							4.485	-1.641
1.79	3			7.075	2.94							4.65	-1.59
1.84	3			7.075	4.26							4.8	-1.48
1.89	3			7.075	4.36							4.95	-1.37
1.94	3.4			7.075	4.43							5.1	-1.4
1.99	3.2			7.085	4.27							5.25	-1.084
2.04	3			7.1	4							5.4	-1.31
2.09	3			7.1	4.27							5.55	-1.25
2.14	3.2			7.1	4.38							5.7	-1.2
2.19	3			7.1	4.54							5.85	-1.08
2.24	3			7.1	4.6							6	-0.749
2.29	3.2			7.115	4.49							6.1	-0.87
2.34	3.2			7.15	4.4							6.2	-0.41
2.39	3.4			7.25	4.15							6.25	-0.1
2.44	3.4											6.3	-0.43
2.49	3.6											6.4	-0.32
2.54	3											6.49	-0.061
2.59	3.8											6.6	-0.22
2.64	3.6											6.7	-0.08
2.69	3.6											6.8	-0.7
2.74	3.8											6.9	-0.34
2.79	3.2											7	-0.798
2.84	3.2											7.1	0.2
2.89	3.8											7.2	-0.23
2.94	3.4											7.3	-0.16
2.99	3.4											7.4	-0.44
3.04	3.6											7.5	-0.268
3.09	3.2											7.6	-0.93
3.19	2.8											7.7	-0.82
3.24	3
3.29	2.6
3.34	3
3.39	3
3.44	2.8
3.49	2.4
3.54	2.6
3.59	3.2
3.64	3.4
3.69	2.8
3.74	1.8
3.79	2.8
3.84	3.2
3.89	3.2
3.94	3
3.99	3.4
4.04	2.4
4.09	2.6
4.14	3
4.19	3.6
4.24	2.8
4.29	2.6
4.34	3.6
4.39	3
4.44	3
4.49	3
4.54	3.6
4.59	2.8
4.69	3.8
4.74	4
4.79	4.2
4.84	3.6
4.89	4
4.94	3.8
4.99	4.2
5.04	3.4
5.09	3.2
5.14	3.4
5.19	3.6
5.24	3.2
5.29	3.4
5.34	3.4
5.39	4
5.44	4.4
5.49	4.2
5.54	5
5.59	4.4
5.64	4.4
5.69	4.6
5.74	4.6
5.79	4.8
5.84	4.4
5.89	5
5.94	3.4
5.99	4
6.04	3.8
6.09	2.6
6.19	4.8
6.24	4.4
6.29	4.2
6.34	4.2
6.39	5.2
6.44	5.4
6.49	7.2
6.54	7
6.59	4
6.64	1.8
6.69	1.6
6.74	1.6
6.79	1.2
6.84	1.4
6.89	1.6
6.94	1.4
6.99	1.2
7.04	1.4
7.09	1.6
7.14	1.6
7.19	1.2
7.24	1.4
7.29	1.6
7.34	1.8
7.39	2.4
7.44	2
7.49	2
7.54	2
7.59	1.6
7.69	2.6
7.74	2.8
7.79	2.6
7.84	2.6
7.89	2.4
7.94	2.8
7.99	2.8
8.04	2.8

## Sheet: EDfig2b
Source Data, Extended Data Fig. 2b
All physical properties data for ODP-172 is available at: https://web.iodp.tamu.edu/janusweb/links/links_all.shtml
Keigwin, L. D. (2004). Radiocarbon and stable isotope constraints on Last Glacial Maximum and Younger Dryas ventilation in the western North Atlantic. Paleoceanography, 19(4).
Yasuhara, M., Cronin, T. M., Demenocal, P. B., Okahashi, H., & Linsley, B. K. (2008). Abrupt climate change and collapse of deep-sea ecosystems. Proceedings of the National Academy of Sciences, 105(5), 1556-1560.
%CaCO3				%CaCO3				U. peregrina δ18O				G. ruber δ18O				G. sacculifer δ18O				Age model
ODP-172-1055, hole C				KNR-140-2-56GGC (Keigwin, 2004)				KNR-140-2-51GGC; Keigwin, 2004				ODP-172-1055; Yasuhara et al., 2008				KNR-140-2-51GGC; Keigwin, 2004				ODP-172-1055 (Marine 20; ∆R=-128±68 [see Methods])
MCD (m)	%CaCO3			MCD (m)	%CaCO3			Scaled MCD (m)	δ18O (‰, VPDB)			MCD (m)	δ18O (‰, VPDB)			MCD (m)	δ18O (‰, VPDB)			Depth (m)	Age (ka BP)	Dating method	Notes
0.04	38.2472			0.04	58.4			0	2.93			0.15	-1.564			0	-1.575			0.15	0.101	14C	ODP-172-1055; Yasuhara et al., 2008
0.09	38.9214			0.08	57.5			0.1	2.44			0.17	-1.402			0.1	-1.587			0.37	0.498	14C	ODP-172-1055; Yasuhara et al., 2008
0.14	37.7174			0.12	56.5			0.2	2.9			0.19	-1.464			0.2	-1.689			0.83	1.869	14C	ODP-172-1055; Yasuhara et al., 2008
0.19	38.4024			0.16	54.5			0.3	3.02			0.21	-1.453			0.3	-1.831			1.13	2.568	14C	ODP-172-1055; Yasuhara et al., 2008
0.24	40.1479			0.2	56.2			0.4	2.9			0.23	-1.718			0.4	-1.951			1.47	3.793	14C	ODP-172-1055; Yasuhara et al., 2008
0.29	33.8312			0.24	57.6			0.5	2.96			0.25	-1.728			0.5	-1.765			2.29	6.672	14C	ODP-172-1055; Yasuhara et al., 2008
0.34	40.7969			0.28	60.2			0.6	2.57			0.27	-1.494			0.6	-1.565			2.51	7.709	14C	ODP-172-1055; Yasuhara et al., 2008
0.39	38.4293			0.32	61.2			0.9	2.73			0.29	-1.649			0.7	-1.74			2.83	9.239	14C	ODP-172-1055; Yasuhara et al., 2008
0.44	38.6189			0.36	59.4			1	2.96			0.31	-1.596			0.8	-1.467			3.48	12.222	14C	ODP-172-1055; Yasuhara et al., 2008
0.49	37.9582			0.4	59.3			1.1	2.78			0.33	-1.756			0.9	-1.67			3.6	13.8	14C/δ18O	KNR-140-2-51GGG; Keigwin, 2004
0.54	38.4524			0.44	59.3			1.2	2.84			0.35	-1.843			1	-1.525			3.8	15.18	14C/δ18O	KNR-140-2-51GGG; Keigwin, 2004
0.59	40.4242			0.48	59.4			1.59	2.83			0.37	-1.933			1.1	-1.453			3.9	17	14C/δ18O	KNR-140-2-51GGG; Keigwin, 2004
0.64	41.5325			0.56	56			1.69	2.91			0.39	-1.927			1.2	-1.357			4	17.7	14C/δ18O	KNR-140-2-51GGG; Keigwin, 2004
0.69	37.9468			0.6	58.2			1.79	2.89			0.41	-1.594			1.59	-1.797			4.18	21.9	14C/δ18O	KNR-140-2-51GGG; Keigwin, 2004
0.74	38.3919			0.64	57.7			1.89	2.74			0.43	-1.737			1.69	-1.383			4.34	23.4	14C/δ18O	KNR-140-2-51GGG; Keigwin, 2004
0.79	40.9315			0.68	59.6			1.99	2.73			0.45	-1.552			1.79	-1.305			4.66	29.2	14C/δ18O	KNR-140-2-51GGG; Keigwin, 2004
0.84	42.3154			0.72	58.7			2.19	2.82			0.47	-1.664			1.89	-1.755
0.89	40.4017			0.76	59.1			2.29	2.91			0.49	-1.606			1.99	-1.695
0.94	39.2585			0.84	55.9			2.49	3.15			0.51	-1.575			2.09	-1.236
0.99	39.5012			0.88	57.5			2.69	3.19			0.53	-1.445			2.19	-1.839
1.04	41.7965			0.92	58.7			2.79	3.29			0.55	-1.584			2.29	-1.776
1.09	41.4609			0.96	57.6			2.89	3.21			0.57	-1.357			2.39	-1.507
1.14	42.7841			1	57.2			2.99	3.39			0.59	-1.567			2.49	-1.744
1.19	40.4903			1.04	54.9			3.19	3.33			0.61	-1.578			2.59	-1.467
1.24	32.0027			1.08	55.5			3.23	3.3			0.63	-1.509			2.69	-1.627
1.29	28.5994			1.12	55.7			3.27	3.24			0.65	-1.673			2.79	-1.477
1.34	39.6098			1.16	55.5			3.29	3.27			0.67	-1.783			2.89	-1.365
1.39	25.3001			1.2	56.7			3.31	3.23			0.69	-1.623			2.99	-0.929
1.44	19.1387			1.53	55.7			3.35	3.19			0.71	-1.775			3.09	-1.112
1.54	35.9271			1.57	56.7			3.39	3.15			0.73	-1.646			3.19	-0.884
1.59	45.3215			1.61	55.2			3.41	3.09			0.75	-1.554			3.29	-1.271
1.64	41.2084			1.65	57.5			3.45	2.98			0.77	-1.736			3.39	-0.475
1.69	41.4134			1.69	60.7			3.49	3.59			0.79	-1.852			3.49	-0.282
1.74	42.6649			1.73	60.6			3.53	3.43			0.81	-1.635			3.59	-1.038
1.79	42.1713			1.77	61.5			3.57	3.4			0.83	-1.94			3.69	-0.542
1.84	42.906			1.81	60.2			3.59	3.49			0.85	-1.527			3.79	-0.849
1.89	45.4202			1.85	61.5			3.61	3.04			0.87	-1.562			3.89	0
1.94	42.4479			1.89	61.7			3.65	3.26			0.89	-1.683			3.99	-0.06
1.99	41.7397			1.93	58.7			3.69	3.09			0.91	-1.683			4.09	0.319
2.04	48.1129			1.97	56.2			3.73	3.41			0.93	-1.869			4.19	0.469
2.09	40.235			2.01	55.2			3.77	3.58			0.95	-1.749			4.29	0.384
2.14	42.726			2.05	55.1			3.79	3.16			0.97	-1.553			4.33	-0.292
2.19	43.1703			2.09	59.1			3.81	3.92			0.99	-1.667			4.35	-0.205
2.24	43.6152			2.13	57.9			3.85	3.69			1.01	-1.406			4.37	0.3253
2.29	41.8101			2.17	54.5			3.93	4.11			1.03	-1.505			4.39	0.516
2.34	43.3623			2.21	56.3			3.97	3.79			1.05	-1.498			4.41	0.3649
2.39	42.5794			2.25	54.5			3.99	4.13			1.07	-1.603			4.43	0.2733
2.44	42.7359			2.29	57.5			4.01	3.36			1.09	-1.843			4.49	0.136
2.49	41.5424			2.33	54.3			4.05	4.6			1.11	-1.701
2.54	40.063			2.37	53.1			4.09	4.41			1.13	-1.987
2.59	36.9573			2.41	51.4			4.13	4.31			1.15	-1.741
2.64	39.5089			2.45	48.9			4.29	3.87			1.17	-1.641
2.69	39.8824			2.49	49.4			4.39	4.45			1.19	-1.602
2.74	39.6064			2.53	44.9			4.49	4.19			1.21	-1.809
2.79	39.0412			2.57	46.6							1.23	-1.744
2.84	36.7665			2.61	47.9							1.25	-1.884
2.89	32.5207			2.65	48.9							1.27	-1.78
2.94	33.421			2.69	54.9							1.29	-1.806
3.04	20.5829			2.73	53.2							1.31	-1.715
3.09	31.6057			2.77	48.2							1.33	-1.776
3.14	32.6624			2.81	50.3							1.35	-1.712
3.19	33.7945			2.85	44.7							1.37	-1.776
3.24	33.1067			2.89	44.1							1.39	-1.45
3.29	31.2908			2.93	39.2							1.41	-1.563
3.34	32.5173			2.97	49.7							1.43	-1.488
3.39	31.581			3.01	44.3							1.45	-1.703
3.44	34.2421			3.09	40.3							1.47	-1.786
3.49	30.9651			3.13	39.2							1.49	-1.78
3.54	28.8362			3.17	42.4							1.51	-1.406
3.59	28.3178			3.21	38.5							1.53	-1.548
3.64	24.9482			3.25	40.6							1.55	-1.631
3.69	25.418			3.29	45							1.57	-1.465
3.74	25.0933			3.33	50							1.65	-1.673
3.79	23.2524			3.41	52							1.67	-1.551
3.84	22.4093			3.45	54.5							1.69	-1.328
3.89	22.8906			3.49	45.3							1.71	-1.802
3.94	21.6869			3.53	41.3							1.73	-1.478
3.99	30.6913			3.57	37.4							1.75	-1.579
4.04	30.7873			3.61	36							1.77	-1.723
4.09	29.1511			3.65	41.7							1.81	-1.624
4.14	28.934			3.69	41.5							1.83	-1.461
4.19	19.9568			3.73	41.1							1.85	-1.602
4.24	25.3964			3.77	37							1.89	-1.366
4.29	26.9135			3.81	25.7							1.91	-1.536
4.34	23.4712			3.85	27.8							1.93	-1.583
4.39	30.9194			3.89	24.9							1.95	-1.91
4.44	26.5513			3.93	21.1							1.97	-1.45
4.54	27.178			3.97	24.1							1.99	-1.547
4.59	25.0716			4.01	41							2.01	-1.762
4.64	24.1674			4.05	47.3							2.03	-1.523
4.69	26.3945			4.09	48.1							2.05	-1.356
4.74	22.5559			4.13	47.7							2.07	-1.526
4.79	24.5515			4.25	41							2.09	-1.346
4.84	25.3097			4.29	46.2							2.11	-1.676
4.89	27.6448			4.33	43.2							2.13	-1.797
4.94	27.3799			4.37	37.2							2.15	-1.494
4.99	29.3882			4.41	39.8							2.17	-1.57
5.04	27.6316			4.45	31.1							2.19	-1.515
5.09	26.1886			4.49	32.7							2.21	-1.664
5.14	26.5371			4.53	30.2							2.23	-1.819
5.19	27.8986											2.25	-1.821
5.24	28.09											2.27	-1.953
5.29	30.3628											2.29	-2.06
5.34	27.848											2.31	-1.612
5.39	26.1988											2.33	-1.69
5.44	24.2381											2.35	-1.299
5.49	24.5024											2.37	-1.446
5.54	22.5649											2.39	-1.594
5.59	23.023											2.41	-1.482
5.64	21.1343											2.43	-1.644
5.69	23.3607											2.45	-1.701
5.74	22.1333											2.47	-1.69
5.79	24.2999											2.49	-1.574
5.84	23.349											2.51	-1.72
5.89	23.8556											2.53	-1.692
5.94	27.0351											2.55	-1.64
												2.59	-1.697
												2.61	-1.475
												2.63	-1.541
												2.65	-1.536
												2.67	-1.43
												2.69	-1.543
												2.71	-1.421
												2.73	-1.274
												2.75	-1.416
												2.77	-1.004
												2.79	-1.338
												2.81	-1.351
												2.83	-1.455
												2.85	-1.398
												2.87	-0.983
												2.89	-1.312
												2.91	-1.32
												2.93	-1.204
												2.95	-1.318
												2.97	-1.11
												2.99	-1.404
												3.01	-1.167
												3.03	-1.143
												3.05	-1.509
												3.07	-1.201
												3.15	-0.892
												3.17	-1.242
												3.19	-1.137
												3.21	-1.3
												3.23	-0.913
												3.25	-1.303
												3.27	-0.823
												3.29	-1.033
												3.31	-0.814
												3.33	-0.764
												3.35	-0.617
												3.37	-0.386
												3.39	-0.463
												3.41	-0.393
												3.43	-0.302
												3.45	-0.288
												3.47	-0.816
												3.49	-0.473
												3.51	-0.45
												3.53	-0.527
												3.55	-0.33
												3.57	-0.532
												3.59	-0.602
												3.61	-0.795
												3.63	-0.132
												3.65	-0.597
												3.67	-0.575
												3.69	-0.419
												3.71	-0.255
												3.73	-0.398
												3.75	-0.181
												3.77	-0.461
												3.79	-0.524
												3.81	-0.009
												3.83	-0.134
												3.85	-0.121
												3.87	-0.051
												3.89	-0.029
												3.91	-0.016
												3.93	-0.199
												3.95	-0.115
												3.99	0.137
												4.01	-0.097
												4.03	0.187
												4.05	0.036
												4.07	0.062
												4.09	0.318
												4.11	0.522
												4.13	0.298
												4.15	0.276
												4.17	0.006
												4.19	0.417
												4.21	0.447
												4.23	0.38
												4.25	0.451
												4.27	0.174
												4.29	0.31
												4.31	0.154
												4.33	-0.059
												4.35	0.143
												4.37	-0.052
												4.39	0.366

## Sheet: EDfig2c
Source Data, Extended Data Fig. 2c
Age model
ODP-172-1057 (Marine 20; ∆R=-128±68 [see Methods])
Depth (m)	Dating method	Submitter ID	Type	Accession #	F modern	Fm error	14C Age	Age error	Age (ka BP)
0.105	14C	ODP1057; C1H1W; 1.5cm	Planktic foraminifera	OS-114276	0.797	0.0016	1820	15	1.347
0.655	14C	ODP1057; C1H1W; 55.5cm	Planktic foraminifera	OS-114534	0.2985	0.0015	9710	40	10.639
0.795	14C	ODP1057; C1H1W; 69.5cm	Planktic foraminifera	OS-114428	0.2542	0.0009	11000	30	12.502
1.725	14C	ODP 1057; C-1-2; 12.5cm	Planktic foraminifera	OS-119705	0.1559	0.0011	14950	55	17.43
2.245	14C	ODP 1057; C-1-2; 64.5cm	Planktic foraminifera	OS-119787	0.1151	0.0007	17350	45	20.208
2.525	d18O tie point								24.1
3.725	d18O tie point								28.9

## Sheet: EDfig2d
Source Data, Extended Data Fig. 2d
Hagen, S., & Keigwin, L. D. (2002). Sea-surface temperature variability and deep water reorganisation in the subtropical North Atlantic during Isotope Stage 2–4. Marine Geology, 189(1-2), 145-162.
Age model (ODP-172-1059)
ODP-172-1059 (Marine 20; ∆R=-128±68 [see Methods])
Depth (m)	Dating method	Submitter ID	Type	Accession #	F modern	Fm error	14C Age	Age error	Age (ka BP)	Notes
0	d18O tie point								0.8
1.05	14C	ODP 1059; A-1-1; 105cm	Planktic foraminifera	OS-119790	0.3437	0.0013	8580	30	9.185
1.69	14C	ODP 1059; A-1-2; 19cm	Planktic foraminifera	OS-119789	0.2436	0.0009	11350	30	12.812
2.33	d18O tie point								14.7
3.35	14C								16.616	Hagen & Keigwin, 2002
5.11	14C								18.262	Hagen & Keigwin, 2002
7.07	14C								23.106	Hagen & Keigwin, 2002
9.55	14C								27.122	Hagen & Keigwin, 2002
10.43	14C								27.967	Hagen & Keigwin, 2002
