# Supplementary material for: Deeper and stronger North Atlantic Gyre during the Last Glacial Maximum
Source: Nature. 2024 Jul 10;632(8023):95–100. doi: 10.1038/s41586-024-07655-y (PMC11291279; doi:10.1038/s41586-024-07655-y)
Supplement: Supplementary file 4 — Source Data Extended Data Fig. 3 [file 41586_2024_7655_MOESM4_ESM.xlsx]

## Sheet: EDfig3a
Source Data, Extended Data Fig. 3a
Magnetic susceptibility			Age constraints
AR36-4JPC			AR36-MC3/4JPC (Marine 20; ∆R=-128±68 [see Methods])
Depth (m)	Mag. sus. (SI units)		Accession #	Core	Depth (m)	Dating method	Submitter ID	Type	F modern	Fm error	14C Age	Age error	Age (ka BP)
0.034	24.0009		UCIAMS-241922	MC3C	0.01	14C	AR36-MC3C/0-1cm/1.78mg	Planktic foraminifera	0.9901	0.0018	80	15	modern
0.044	23.7689		OS-153201	4JPC	5	14C	12, AR36 JPC4 500cm MBF	Benthic foraminifera	0.1261	0.0009	16650	60	19.34
0.054	23.9547		OS-153154	4JPC	7	14C	13, AR36 JPC4 700cm G. affinis	Benthic foraminifera	0.1045	0.0012	18150	95	21.17
0.064	24.171		OS-153202	4JPC	9	14C	14, AR36 JPC4 900cm N. labradorica	Benthic foraminifera	0.1024	0.001	18300	75	21.38
0.074	24.8116		OS-153203	4JPC	10.6	14C	15, AR36 JPC4 1060cm MBF	Benthic foraminifera	0.0995	0.0035	18550	280	21.67
0.084	24.9953
0.094	25.5582
0.104	25.3231
0.114	25.332
0.124	24.6411
0.134	25.6467
0.144	25.8734
0.154	25.5608
0.164	25.6714
0.174	25.125
0.184	25.465
0.194	25.0033
0.204	25.3394
0.214	25.6766
0.224	25.8657
0.234	25.3867
0.244	25.394
0.254	24.889
0.264	24.6837
0.274	24.3508
0.284	23.6929
0.294	23.927
0.304	23.2699
0.314	23.0017
0.324	22.1957
0.334	21.8926
0.344	21.409
0.364	25.5815
0.434	26.6438
0.444	27.1288
0.454	27.9164
0.464	27.798
0.474	28.5107
0.484	29.5797
0.494	29.675
0.504	30.0589
0.514	30.3767
0.524	30.4111
0.534	30.0858
0.544	29.81
0.554	29.0759
0.564	28.448
0.574	27.871
0.584	27.7029
0.594	27.0372
0.604	26.3447
0.614	26.1259
0.624	26.4497
0.634	26.2101
0.644	26.0618
0.654	26.3298
0.664	26.3595
0.674	26.1952
0.684	25.7101
0.694	25.4731
0.704	25.3294
0.714	24.9501
0.724	24.5026
0.734	24.8
0.744	24.7255
0.754	24.6605
0.764	24.1544
0.774	24.25
0.784	23.6942
0.794	24.1635
0.804	23.7611
0.814	23.7745
0.824	24.0448
0.834	24.6372
0.844	24.2454
0.854	23.9814
0.864	24.282
0.874	24.8937
0.884	24.786
0.894	24.6142
0.904	24.4011
0.914	24.5127
0.924	24.1681
0.934	24.3889
0.944	23.9244
0.954	23.0039
0.964	22.683
0.974	22.1993
0.984	22.4707
0.994	21.8191
1.004	21.8999
1.014	21.4821
1.024	21.664
1.034	21.8345
1.044	21.982
1.054	21.8508
1.064	21.7409
1.074	22.2991
1.084	21.9484
1.094	21.5706
1.104	21.3497
1.114	21.1602
1.124	21.8364
1.134	21.0686
1.144	20.8619
1.154	20.744
1.164	21.5329
1.174	21.6254
1.184	21.4368
1.194	20.9319
1.204	20.6694
1.214	20.151
1.224	19.4745
1.234	19.3627
1.244	19.5361
1.254	18.9896
1.264	18.6987
1.274	18.0751
1.284	18.0894
1.294	17.731
1.304	17.7439
1.314	18.2438
1.324	18.1581
1.334	19.0337
1.344	19.2644
1.354	19.6776
1.364	19.592
1.374	19.4045
1.384	18.722
1.394	19.1537
1.404	19.3134
1.414	18.973
1.424	18.8849
1.434	18.617
1.444	18.1038
1.454	18.2644
1.464	18.2275
1.474	17.9697
1.484	17.8654
1.494	17.2617
1.504	17.3206
1.514	17.0584
1.524	17.5057
1.534	17.4444
1.544	16.9724
1.554	16.6452
1.564	16.8503
1.574	16.511
1.584	16.4928
1.594	16.2676
1.604	15.8614
1.614	15.9523
1.624	15.8541
1.634	16.3126
1.644	16.9172
1.654	17.1438
1.664	17.8307
1.674	17.8681
1.684	17.2788
1.694	17.8997
1.704	19.2001
1.714	20.2183
1.724	19.9911
1.734	20.4492
1.744	21.1651
1.754	20.9329
1.764	20.72
1.774	20.734
1.784	20.3186
1.794	20.966
1.804	21.5393
1.814	20.5537
1.824	20.1965
1.834	20.3015
1.844	19.9257
1.854	19.4684
1.864	19.5052
1.874	18.9249
1.884	18.7131
1.894	18.4843
1.904	18.0637
1.974	17.0988
1.984	17.076
1.994	17.3126
2.004	17.1092
2.014	17.8908
2.024	17.6695
2.034	18.1572
2.044	18.2977
2.054	18.4697
2.064	18.6753
2.074	19.4165
2.084	19.5191
2.094	19.7329
2.104	19.6343
2.114	19.7418
2.124	19.7052
2.134	19.7362
2.144	19.3612
2.154	19.2786
2.164	19.0503
2.174	19.0113
2.184	19.036
2.194	19.075
2.204	18.5585
2.214	18.5585
2.224	18.2615
2.234	17.7586
2.244	18.2563
2.254	18.0659
2.264	17.6893
2.274	17.9482
2.284	18.2241
2.294	18.4315
2.304	18.5878
2.314	18.9477
2.324	19.0873
2.334	19.4982
2.344	18.9477
2.354	19.2234
2.364	18.9512
2.374	19.3234
2.384	18.6793
2.394	19.3145
2.404	19.6201
2.414	19.8204
2.424	20.1119
2.434	20.3181
2.444	20.7456
2.454	20.4513
2.464	21.1437
2.474	21.3603
2.484	22.3085
2.494	22.9841
2.504	23.5757
2.514	24.6366
2.524	24.6202
2.534	25.4309
2.544	25.6951
2.554	25.7182
2.564	25.5445
2.574	24.1694
2.584	24.8154
2.594	24.2048
2.604	23.907
2.614	23.8471
2.624	24.1801
2.634	24.0234
2.644	23.3175
2.654	23.1473
2.664	23.2977
2.674	23.1052
2.684	23.199
2.694	22.5492
2.704	22.7398
2.714	22.431
2.724	22.2979
2.734	22.2572
2.754	22.3429
2.764	22.6481
2.774	22.7251
2.784	22.7815
2.794	22.6551
2.804	22.847
2.814	23.3936
2.824	23.8083
2.834	23.5724
2.844	23.6564
2.854	23.4844
2.864	23.6067
2.874	23.0372
2.884	22.8719
2.894	22.62
2.904	22.7607
2.914	21.8695
2.924	21.343
2.934	21.3489
2.944	21.3552
2.954	21.768
2.964	21.8639
2.974	22.3092
2.984	23.0175
2.994	22.8181
3.004	23.0444
3.014	22.7035
3.024	22.7905
3.034	22.8998
3.044	22.8253
3.054	22.9898
3.064	23.3008
3.074	23.1745
3.084	23.0119
3.094	22.1912
3.104	21.127
3.114	20.1316
3.124	18.939
3.134	18.5547
3.144	17.7756
3.154	17.4193
3.164	17.397
3.174	16.5773
3.184	16.07
3.194	15.8613
3.204	15.1696
3.214	15.6302
3.224	16.2473
3.234	16.3131
3.244	16.8606
3.254	17.6124
3.264	18.1577
3.274	17.6272
3.284	18.0587
3.294	18.1796
3.304	18.5149
3.314	19.3983
3.324	20.163
3.334	20.4559
3.344	20.465
3.354	22.0569
3.364	22.7752
3.374	22.7049
3.384	22.9111
3.454	20.6805
3.464	20.3109
3.474	20.4996
3.494	22.112
3.504	20.017
3.514	19.0155
3.524	18.4444
3.534	18.4782
3.544	18.3517
3.554	18.4472
3.564	19.399
3.574	20.0469
3.584	18.4065
3.594	19.4044
3.604	20.1058
3.614	21.3355
3.624	21.4181
3.634	20.5111
3.644	21.1452
3.654	21.1709
3.664	20.3666
3.674	20.9171
3.684	20.5987
3.694	19.7476
3.704	19.8258
3.714	19.7568
3.724	19.8059
3.734	20.1588
3.744	19.4574
3.754	19.8168
3.764	19.7388
3.774	20.0278
3.784	19.9912
3.794	20.4577
3.804	20.6897
3.814	20.6746
3.824	21.7283
3.834	22.1788
3.844	22.0007
3.854	22.2684
3.864	21.9675
3.874	22.3662
3.884	23.4622
3.894	23.2749
3.904	24.6117
3.914	25.212
3.924	25.5293
3.934	25.2581
3.944	24.8145
3.954	24.5964
3.964	24.3164
3.974	23.1229
3.984	22.1326
3.994	21.7786
4.004	21.9546
4.014	22.3771
4.024	22.0114
4.034	21.5046
4.044	21.5977
4.054	21.2143
4.064	20.9639
4.074	20.3559
4.084	20.0625
4.094	19.486
4.104	19.7441
4.114	16.6282
4.124	16.8222
4.134	16.6539
4.144	16.9741
4.154	16.8756
4.164	17.5606
4.174	17.6851
4.184	17.2061
4.194	17.1428
4.204	17.2536
4.214	17.295
4.224	17.3014
4.234	16.7188
4.244	16.8923
4.254	16.4835
4.264	16.8482
4.274	16.6371
4.284	16.4338
4.294	16.5072
4.304	16.0775
4.314	16.0795
4.324	15.4638
4.334	15.4757
4.344	15.422
4.354	14.8712
4.364	14.8458
4.374	14.9193
4.384	15.0282
4.394	14.9879
4.404	15.5558
4.414	15.7757
4.424	15.6452
4.434	15.7105
4.444	15.8697
4.454	15.8784
4.464	15.6693
4.474	15.7471
4.484	15.8709
4.494	15.9366
4.504	16.4454
4.514	16.1091
4.524	16.3858
4.534	15.8337
4.544	16.3513
4.554	16.2418
4.564	16.2766
4.574	15.6212
4.584	16.0258
4.594	15.4664
4.604	15.5839
4.614	15.5345
4.624	15.8124
4.634	15.5682
4.644	15.5587
4.654	15.5713
4.664	15.3298
4.674	15.3067
4.684	15.541
4.694	15.9227
4.704	14.9378
4.714	15.007
4.724	15.2542
4.734	15.0097
4.744	13.8064
4.754	13.8692
4.764	13.4093
4.774	13.6243
4.784	13.0081
4.794	13.0117
4.804	12.9118
4.814	13.4167
4.824	13.3992
4.834	13.8715
4.844	14.4956
4.854	15.3354
4.864	14.8954
4.874	14.6965
4.884	14.7968
4.894	13.9971
4.904	14.2054
4.914	14.2957
4.924	14.2651
4.934	13.7484
5.004	14.7919
5.044	13.6188
5.054	13.7183
5.064	10.615
5.074	9.9777
5.084	11.0818
5.094	12.1049
5.104	12.5567
5.114	13.1814
5.124	14.0097
5.134	14.0858
5.144	14.8016
5.154	14.9049
5.164	15.0193
5.174	15.0749
5.184	15.0317
5.194	14.5654
5.204	14.9707
5.214	14.4766
5.224	15.0727
5.234	14.713
5.244	15.0713
5.254	14.9346
5.264	14.7802
5.274	14.4551
5.284	14.6227
5.294	14.0555
5.304	14.1882
5.314	13.9736
5.324	13.4279
5.334	12.9803
5.344	12.5792
5.354	12.2567
5.364	12.3506
5.374	12.1513
5.384	11.86
5.394	12.4233
5.404	12.9413
5.414	13.2247
5.424	12.8453
5.434	13.183
5.444	13.1195
5.454	12.7925
5.464	12.9111
5.474	12.45
5.484	12.2932
5.494	11.9242
5.504	11.892
5.514	12.3747
5.524	12.4441
5.534	12.299
5.544	12.291
5.554	12.4581
5.564	12.8834
5.574	12.6447
5.584	13.3249
5.594	13.2051
5.604	13.0659
5.614	13.2916
5.624	13.4041
5.634	12.8361
5.644	13.5409
5.654	13.805
5.664	13.951
5.674	13.7454
5.684	13.5634
5.694	13.5764
5.704	13.5755
5.714	13.1916
5.724	13.0024
5.734	12.5832
5.744	12.6758
5.754	13.0273
5.764	12.8717
5.774	12.6623
5.784	13.2436
5.794	13.1571
5.804	13.4526
5.814	13.8621
5.824	14.01
5.834	13.6498
5.844	13.4948
5.854	13.5522
5.864	13.5889
5.874	13.7355
5.884	13.5561
5.894	13.5817
5.904	13.3559
5.914	13.5353
5.924	13.391
5.934	13.7585
5.944	13.7239
5.954	13.3366
5.964	13.4045
5.974	13.4268
5.984	13.0177
5.994	13.2948
6.004	13.3641
6.014	12.9861
6.024	12.7407
6.034	12.2036
6.044	11.9236
6.054	11.6046
6.064	11.3959
6.074	11.5826
6.084	11.418
6.094	11.2821
6.104	11.3102
6.114	12.4134
6.124	12.0741
6.134	12.8102
6.144	12.967
6.154	12.8502
6.164	13.0394
6.174	12.9322
6.184	12.9412
6.194	12.904
6.204	13.5027
6.214	12.8464
6.224	12.6576
6.234	12.9691
6.244	13.1525
6.254	13.0957
6.264	12.3955
6.274	12.7096
6.284	12.4256
6.294	11.9065
6.304	12.5455
6.314	12.0764
6.324	12.406
6.334	11.901
6.344	12.0744
6.354	11.4072
6.364	12.0397
6.374	12.0396
6.384	11.9257
6.394	11.7972
6.404	11.631
6.414	11.7704
6.424	11.8874
6.494	10.9592
6.504	10.3458
6.514	10.4433
6.524	10.3924
6.534	10.1758
6.544	10.7912
6.554	10.6978
6.564	10.6024
6.574	11.2368
6.584	11.0584
6.594	11.2212
6.604	11.565
6.614	11.7533
6.624	12.8221
6.634	13.0781
6.644	12.7437
6.654	12.3679
6.664	11.8269
6.674	12.3024
6.684	12.2237
6.694	11.6828
6.704	11.2022
6.714	11.7056
6.724	11.6882
6.734	11.2753
6.744	11.8139
6.754	11.6136
6.764	11.5226
6.774	11.6287
6.784	11.71
6.794	11.9425
6.804	12.592
6.814	13.0502
6.824	14.158
6.834	14.4475
6.844	15.1951
6.854	15.4182
6.864	15.0075
6.874	14.7636
6.884	14.2426
6.894	14.3267
6.904	13.5618
6.914	13.4377
6.924	12.5873
6.934	12.0547
6.944	11.576
6.954	11.605
6.964	11.7263
6.974	11.0579
6.984	11.1144
6.994	10.8889
7.004	10.9928
7.014	10.6058
7.024	11.0815
7.034	11.3584
7.044	11.2701
7.054	11.6417
7.064	11.708
7.074	12.212
7.084	12.1488
7.094	12.4152
7.104	12.7177
7.114	13.114
7.124	13.4987
7.134	13.1362
7.144	9.7349
7.154	9.449
7.164	9.6873
7.174	10.0509
7.184	10.2673
7.194	10.2809
7.204	9.8765
7.214	10.187
7.224	9.8302
7.234	10.3553
7.244	9.841
7.254	9.7971
7.264	9.7572
7.274	9.8151
7.284	9.6046
7.294	9.6182
7.304	9.6328
7.314	9.7336
7.324	9.4493
7.334	9.9853
7.344	9.9477
7.354	9.9063
7.364	9.9628
7.374	10.4387
7.384	10.4796
7.394	10.9355
7.404	10.745
7.414	11.2562
7.424	11.4424
7.434	11.9024
7.444	12.5814
7.454	12.3892
7.464	13.1244
7.474	13.0829
7.484	13.1894
7.494	13.4886
7.504	12.8887
7.514	11.8324
7.524	11.8291
7.534	11.8672
7.544	11.5663
7.554	11.561
7.564	11.4139
7.574	11.0337
7.584	11.0561
7.594	10.971
7.604	11.8974
7.614	11.838
7.624	12.1154
7.634	13.573
7.644	14.8652
7.654	13.4771
7.664	13.1843
7.674	12.7005
7.684	12.4867
7.694	12.3958
7.704	12.2762
7.714	12.3523
7.724	12.4517
7.734	11.7927
7.744	11.8264
7.754	11.772
7.764	11.8556
7.774	11.7999
7.784	11.8171
7.794	11.9968
7.804	12.5495
7.814	13.6615
7.824	17.8636
7.834	11.5169
7.844	11.4934
7.854	10.7533
7.864	10.7532
7.874	10.7871
7.884	10.9793
7.894	11.5536
7.904	11.9721
7.914	11.8954
7.924	11.8954
7.934	11.8314
7.944	11.8006
7.954	11.9821
7.964	11.3562
8.054	10.6936
8.064	9.7732
8.074	8.5887
8.084	9.3579
8.094	10.032
8.104	10.952
8.114	10.9842
8.124	12.0629
8.134	13.6953
8.144	12.6747
8.154	12.5858
8.164	12.4734
8.174	13.1671
8.184	12.7438
8.194	13.1622
8.204	13.0177
8.214	12.6577
8.224	13.0045
8.234	13.1037
8.244	13.0843
8.254	12.6836
8.264	13.1232
8.274	13.122
8.284	13.1573
8.294	13.0189
8.304	12.7225
8.314	13.0298
8.324	13.083
8.334	13.2914
8.344	12.9779
8.354	12.9204
8.364	12.6874
8.374	12.3384
8.384	12.3932
8.394	12.3635
8.404	12.3247
8.414	12.8643
8.424	12.2635
8.434	12.8441
8.444	12.4345
8.454	12.4644
8.464	12.4609
8.474	12.4632
8.484	12.4667
8.494	12.7
8.504	12.5838
8.514	12.5664
8.524	12.6108
8.534	12.4865
8.544	13.0323
8.554	13.5733
8.564	13.199
8.574	13.2088
8.584	13.6466
8.594	13.508
8.604	13.6149
8.614	13.6224
8.624	13.6808
8.634	13.5378
8.644	13.1004
8.654	13.8799
8.664	14.3217
8.674	14.2251
8.684	14.8074
8.694	15.1628
8.704	14.8783
8.714	14.9963
8.724	15.0061
8.734	14.6033
8.744	13.3331
8.754	12.8015
8.764	14.7487
8.774	13.8189
8.784	13.2406
8.794	13.0511
8.804	13.8511
8.814	13.4268
8.824	12.8637
8.834	12.6858
8.844	11.7494
8.854	12.2169
8.864	11.7491
8.874	11.6771
8.884	11.4245
8.894	11.7755
8.904	11.7023
8.914	11.9656
8.924	11.4154
8.934	11.2851
8.944	11.2536
8.954	11.0884
8.964	11.0648
8.974	11.0916
8.984	11.0772
8.994	11.1747
9.004	11.095
9.014	11.2053
9.024	11.3842
9.034	11.8829
9.044	11.8012
9.054	11.6994
9.064	11.7748
9.074	11.7901
9.084	11.7922
9.094	11.8293
9.104	11.8337
9.114	11.9588
9.124	11.9699
9.134	12.2624
9.144	11.9286
9.154	11.991
9.164	12.4441
9.174	11.7876
9.184	12.4499
9.194	12.2888
9.204	12.19
9.214	12.1495
9.224	12.1337
9.234	12.127
9.244	11.7353
9.254	12.099
9.264	11.6963
9.274	11.5288
9.284	11.5255
9.294	11.9888
9.304	12.3494
9.314	10.9129
9.324	11.2027
9.334	10.8103
9.344	10.7108
9.354	9.8979
9.434	10.4959
9.444	11.1029
9.454	11.2618
9.464	10.8691
9.474	11.2348
9.484	11.5352
9.494	11.6617
9.504	11.7131
9.514	11.8411
9.524	11.8879
9.534	12.442
9.544	11.9042
9.554	11.942
9.564	11.7907
9.574	11.805
9.584	12.0709
9.594	12.1205
9.604	11.4134
9.614	11.6543
9.624	10.673
9.634	10.1104
9.644	9.2187
9.654	7.4455
9.664	6.0631
9.674	4.8986
9.684	8.6371
9.734	15.8269
9.744	10.7005
9.754	11.4872
9.764	11.9332
9.774	11.9613
9.784	11.796
9.794	12.4272
9.804	12.0505
9.814	12.1773
9.824	12.562
9.834	11.9142
9.844	11.8644
9.854	11.8954
9.864	11.6499
9.874	11.1526
9.884	11.3241
9.894	11.1277
9.904	11.1662
9.914	11.1756
9.924	10.9618
9.934	10.7692
9.944	10.7732
9.954	10.4725
9.964	11.2908
9.974	12.1044
9.984	11.49
9.994	9.8903
10.004	8.301
10.014	6.7141
10.024	4.9465
10.034	4.9217
10.044	3.6152
10.124	18.1274
10.134	11.0483
10.144	9.7866
10.154	10.028
10.164	10.1662
10.174	10.0868
10.184	10.0493
10.194	10.4182
10.204	10.7475
10.214	11.4559
10.224	11.8035
10.234	12.7127
10.244	11.906
10.254	11.2523
10.264	11.3257
10.274	10.9166
10.284	11.0071
10.294	11.5121
10.304	10.8329
10.314	11.3275
10.324	11.4445
10.334	11.3925
10.344	10.8024
10.354	11.3219
10.364	10.766
10.374	11.5085
10.384	11.2024
10.394	11.2508
10.404	10.8329
10.414	10.8987
10.424	11.3432
10.434	10.9854
10.444	11.3104
10.454	11.393
10.464	11.3252
10.474	11.1188
10.484	11.3368
10.494	10.8813
10.504	11.2873
10.514	10.9436
10.524	10.4859
10.534	10.2855
10.544	9.9316
10.554	9.9513
10.564	9.4493
10.574	9.4342
10.584	9.5246
10.594	9.7734
10.604	9.701
10.614	10.7605
10.624	9.2441
10.634	9.7027
10.644	9.6779
10.654	10.1033
10.664	10.2685
10.674	10.3391
10.684	11.1479
10.694	12.6173
10.704	11.931
10.714	11.4896
10.724	11.1377
10.734	11.1857
10.744	11.3604
10.754	11.5838
10.764	11.5621
10.774	11.6848
10.784	11.4284
10.794	11.2069
10.804	11.3377
10.814	11.8846
10.824	11.6553
10.834	11.5063
10.844	11.5331
10.854	11.331
10.864	11.7405
10.874	10.8091
10.944	8.9109
10.954	9.4478
10.964	9.1739
10.974	9.4362
10.984	10.4574
10.994	10.2927
11.004	10.2206
11.014	10.8814
11.024	10.8351
11.034	10.9194
11.044	11.6575
11.054	11.2615
11.064	11.4888
11.074	10.9426
11.084	11.1976
11.094	11.3052
11.104	11.4269
11.114	11.7365
11.124	11.2893
11.134	11.6722
11.144	12.6069
11.154	11.8683
11.164	11.6794
11.174	11.0522
11.184	11.2417
11.194	11.2607
11.204	11.5874
11.214	11.8789
11.224	11.3838
11.234	11.629
11.244	11.6975
11.254	11.225
11.264	11.2175
11.274	11.498
11.284	12.0975
11.294	11.9219
11.304	11.7937
11.314	11.7078
11.324	11.6423
11.334	11.2017
11.344	11.8058
11.354	11.3081
11.364	10.8684
11.374	10.7079
11.384	10.3638
11.394	10.4262
11.404	10.5048
11.414	10.2242
11.424	10.7395
11.434	11.2322
11.444	11.2712
11.454	11.1848
11.464	11.4879
11.474	11.6913
11.484	11.6467
11.494	12.3527
11.504	11.9877
11.514	11.1326
11.524	11.908
11.534	11.5697
11.544	11.5792
11.554	11.4783
11.564	11.1397
11.574	11.6797
11.584	11.3137
11.594	11.099
11.604	11.2262
11.614	10.7062
11.624	11.1561
11.634	11.3968
11.644	11.4252
11.654	11.9922
11.664	11.8609
11.674	12.194
11.684	12.526
11.694	12.1626
11.704	11.9948
11.714	11.3355
11.724	10.9578
11.734	10.6372
11.744	8.9633
11.754	7.9923
11.764	6.6576
11.774	6.1137
11.784	5.1692
11.794	13.6454
11.834	16.5443
11.844	11.5677
11.854	9.6513
11.864	9.5366
11.874	9.6805
11.884	10.2794
11.894	10.5638
11.904	12.358
11.914	11.3792
11.924	11.0657
11.934	10.9293
11.944	10.655
11.954	11.2766
11.964	11.2459
11.974	11.1682
11.984	11.8345
11.994	11.6785
12.004	11.9909
12.014	11.9603
12.024	11.8952
12.034	11.8183
12.044	11.8997
12.054	12.1247
12.064	11.3556
12.074	10.3655
12.084	9.6592
12.094	8.3182
12.104	6.5418

## Sheet: EDfig3b
Source Data, Extended Data Fig. 3b
Magnetic susceptibility			Age constraints
AR36-7JPC			AR36-MC6C/7JPC (Marine 20; ∆R=-128±68 [see Methods])
Depth (m)	Mag. sus. (SI units)		Accession #	Core	Depth (m)	Dating method	Submitter ID	Type	F modern	Fm error	14C Age	Age error	Age (ka BP)
0.035	11.9596		SUERC-95701	MC6C	0.31	14C	AR36-MC6C/30-31cm/7.03mg	Planktic foraminifera	0.6801	0.003	3097	35	2.86
0.045	12.1709			7JPC	9	Mag. sus.-tie point							19.34
0.055	11.8837			7JPC	12.3	Mag. sus.-tie point							21.17
0.065	12.0597			7JPC	16	Mag. sus.-tie point							21.38
0.075	11.8567
0.085	12.6324
0.095	12.9717
0.105	13.5208
0.115	13.5549
0.125	13.4416
0.135	13.8248
0.145	13.8421
0.155	14.2443
0.165	14.2919
0.175	14.4732
0.185	15.1855
0.195	15.421
0.205	14.843
0.215	15.728
0.225	15.5329
0.235	15.3759
0.245	16.0074
0.255	16.0274
0.265	16.0663
0.275	16.136
0.285	16.489
0.295	16.6611
0.305	17.4228
0.315	17.4518
0.325	17.3436
0.335	17.6632
0.345	18.025
0.355	18.5642
0.365	18.7777
0.375	19.6882
0.385	19.5813
0.395	19.3698
0.405	19.8583
0.415	19.7844
0.425	20.4604
0.435	19.9674
0.445	21.1542
0.455	21.148
0.465	21.7178
0.475	22.8989
0.485	22.8491
0.495	23.6726
0.505	23.4432
0.515	23.7914
0.525	24.521
0.535	24.9568
0.545	25.6894
0.555	25.5953
0.565	26.3001
0.575	26.427
0.585	26.0177
0.595	25.7395
0.605	26.0761
0.615	26.0527
0.625	25.6018
0.635	18.0874
0.645	25.1856
0.655	25.031
0.665	25.5256
0.675	25.9076
0.685	26.2644
0.695	25.6237
0.705	26.7786
0.715	25.9771
0.725	27.4978
0.735	27.3092
0.745	26.4797
0.755	27.691
0.765	27.4206
0.775	27.1823
0.785	28.4034
0.795	27.673
0.805	27.3423
0.815	26.8638
0.825	27.0481
0.835	27.1606
0.845	26.6645
0.855	26.8471
0.865	26.5327
0.875	24.9146
0.885	24.2266
0.895	24.2955
0.905	23.4312
0.915	24.8107
0.985	18.2022
0.995	19.4203
1.005	20.4643
1.015	21.3857
1.025	21.8448
1.035	21.8584
1.045	22.5258
1.055	22.4742
1.065	22.9802
1.075	23.11
1.085	23.1148
1.095	22.6057
1.105	23.7771
1.115	23.962
1.125	23.5251
1.135	23.6186
1.145	24.524
1.155	24.7642
1.165	25.3489
1.175	24.9864
1.185	24.6048
1.195	25.5335
1.205	26.0659
1.215	26.4444
1.225	26.2187
1.235	25.8712
1.245	25.8712
1.255	25.7103
1.265	25.8658
1.275	25.7963
1.285	25.7748
1.295	26.4943
1.305	25.8338
1.315	26.117
1.325	25.652
1.335	25.9874
1.345	26.0197
1.355	25.9712
1.365	26.2748
1.375	25.5299
1.385	25.3403
1.395	25.8124
1.405	25.5299
1.415	25.4559
1.425	25.1888
1.435	24.9361
1.445	24.3314
1.455	22.6175
1.465	21.8189
1.475	21.421
1.485	22.0591
1.495	21.7056
1.505	22.0188
1.515	20.681
1.525	20.8903
1.535	22.0601
1.545	22.1191
1.555	22.16
1.565	21.5673
1.575	21.6749
1.585	21.2906
1.595	21.8348
1.605	21.8168
1.615	21.8213
1.625	21.9293
1.635	21.9203
1.645	21.9293
1.655	21.5126
1.665	21.626
1.675	21.1542
1.685	21.0286
1.695	21.2151
1.705	21.1368
1.715	20.7841
1.725	20.383
1.735	19.9948
1.745	20.2716
1.755	20.2466
1.765	19.8991
1.775	19.8052
1.785	19.4327
1.795	19.5129
1.805	19.529
1.815	20.1913
1.825	19.7711
1.835	20.1527
1.845	20.092
1.855	20.0258
1.865	19.7761
1.875	20.1977
1.885	20.1273
1.895	20.1935
1.905	20.81
1.915	20.5793
1.925	20.4947
1.935	21.0563
1.945	21
1.955	21.4928
1.965	21.4706
1.975	20.9222
1.985	21.6626
1.995	21.972
2.005	21.7972
2.015	21.7171
2.025	21.7304
2.035	21.7215
2.045	21.5139
2.055	21.6285
2.065	21.726
2.075	21.3739
2.085	21.5051
2.095	21.726
2.105	21.4132
2.115	21.5085
2.125	21.548
2.135	22.3081
2.145	21.3963
2.155	21.9419
2.165	21.4007
2.175	22.1128
2.185	22.0722
2.195	23.0978
2.205	22.8201
2.215	22.2261
2.225	22.9608
2.235	21.9374
2.245	22.217
2.255	22.464
2.265	22.2899
2.275	22.2397
2.285	22.2261
2.295	22.4364
2.305	22.0267
2.315	21.9004
2.325	21.3565
2.335	21.2121
2.345	21.0474
2.355	20.9785
2.365	20.7522
2.375	20.9611
2.385	21.0984
2.395	21.66
2.405	21.0339
2.415	21.2486
2.425	21.3745
2.435	21.1365
2.445	21.0807
2.455	21.2703
2.525	20.9936
2.535	20.9122
2.545	18.199
2.555	19.3212
2.565	20.2455
2.575	21.155
2.585	21.0473
2.595	20.9615
2.605	20.7913
2.615	21.207
2.625	21.4339
2.635	21.5794
2.645	21.3141
2.655	21.2896
2.665	21.39
2.675	21.2836
2.685	21.8698
2.695	21.7005
2.705	21.9425
2.715	21.5591
2.725	21.623
2.735	21.8132
2.745	22.7228
2.755	22.6486
2.765	22.9511
2.775	23.3098
2.785	23.0126
2.795	22.2835
2.805	22.2428
2.815	22.1707
2.825	21.5046
2.835	21.3479
2.845	21.0001
2.855	21.1206
2.865	21.2114
2.875	22.1722
2.885	22.5885
2.895	23.1962
2.905	23.6503
2.915	23.6046
2.925	24.0243
2.935	25.1037
2.945	25.4048
2.955	25.0315
2.965	25.171
2.975	25.7477
2.985	26.528
2.995	26.6034
3.005	25.9806
3.015	26.0995
3.025	26.5226
3.035	25.779
3.045	26.3118
3.055	25.8601
3.065	26.2585
3.075	25.9413
3.085	25.6642
3.095	24.5995
3.105	24.3835
3.115	24.2533
3.125	24.3091
3.135	23.8165
3.145	23.7923
3.155	24.1337
3.165	24.648
3.175	25.3137
3.185	24.3091
3.195	25.0855
3.205	25.1131
3.215	25.7667
3.225	25.7194
3.235	24.7426
3.245	24.0243
3.255	23.7434
3.265	23.6714
3.275	23.5328
3.285	24.1515
3.295	23.7875
3.305	24.5278
3.315	25.2878
3.325	24.3685
3.335	24.2719
3.345	24.4331
3.355	24.7829
3.365	24.4978
3.375	24.8485
3.385	24.6873
3.395	24.9245
3.405	24.2252
3.415	24.1327
3.425	24.4627
3.435	25.2778
3.445	25.6956
3.455	25.7322
3.465	25.4048
3.475	25.1434
3.485	24.4258
3.495	24.4208
3.505	24.5348
3.515	24.27
3.525	24.6823
3.535	24.443
3.545	23.8399
3.555	23.9125
3.565	23.9319
3.575	23.9867
3.585	24.0993
3.595	24.3388
3.605	24.0063
3.615	23.7856
3.625	23.2071
3.635	22.2744
3.645	22.7982
3.655	21.2503
3.665	20.772
3.675	21.3806
3.685	21.4504
3.695	21.1173
3.705	21.4481
3.715	22.7114
3.725	22.2796
3.735	22.6839
3.745	23.1281
3.755	23.2084
3.765	24.2302
3.775	23.5763
3.785	23.8195
3.795	24.248
3.805	25.117
3.815	25.1068
3.825	25.9143
3.835	25.3172
3.845	25.2662
3.855	25.3895
3.865	26.3913
3.875	26.6483
3.885	26.9379
3.895	27.2113
3.905	27.4156
3.915	26.8591
3.925	26.4286
3.935	25.7711
3.945	26.0582
3.955	27.0523
3.965	26.7645
3.975	26.3063
3.985	26.7483
4.055	25.6284
4.065	23.0928
4.075	22.6867
4.085	22.7587
4.095	22.8205
4.105	22.9784
4.115	23.2086
4.125	22.5789
4.135	23.582
4.145	23.2376
4.155	24.2961
4.165	24.7329
4.175	25.6667
4.185	26.4779
4.195	26.5797
4.205	27.2003
4.215	28.1635
4.225	29.0813
4.235	28.9293
4.245	29.4792
4.255	30.5115
4.265	30.1934
4.275	29.8604
4.285	29.5525
4.295	30.5349
4.305	29.8573
4.315	29.8787
4.325	29.5708
4.335	29.402
4.345	28.9783
4.355	28.9142
4.365	29.1254
4.375	28.9727
4.385	27.9565
4.395	28.1279
4.405	30.0555
4.415	29.685
4.425	28.7538
4.435	28.3357
4.445	28.136
4.455	27.3049
4.465	27.2147
4.475	27.3114
4.485	27.3948
4.495	27.2191
4.505	27.1527
4.515	26.2461
4.525	25.8162
4.535	26.6226
4.545	26.78
4.555	27.7554
4.565	28.4509
4.575	29.5514
4.585	30.5226
4.595	30.8656
4.605	31.478
4.615	30.8843
4.625	30.2713
4.635	30.4359
4.645	29.2494
4.655	29.6536
4.665	30.9854
4.675	32.0537
4.685	32.6288
4.695	24.3654
4.705	24.032
4.715	25.2193
4.725	25.2399
4.735	24.7626
4.745	25.1312
4.755	25.5737
4.765	25.7511
4.775	26.0305
4.785	26.6961
4.795	27.2868
4.805	27.2746
4.815	26.9427
4.825	27.3141
4.835	27.1596
4.845	27.8013
4.855	28.4048
4.865	28.6072
4.875	28.2505
4.885	27.852
4.895	26.6766
4.905	25.5537
4.915	25.8082
4.925	25.58
4.935	24.8881
4.945	24.1895
4.955	24.4492
4.965	24.6725
4.975	24.9188
4.985	25.1521
4.995	24.4809
5.005	23.8923
5.015	23.21
5.025	22.3659
5.035	22.0071
5.045	22.1676
5.055	22.3952
5.065	21.892
5.075	22.3406
5.085	21.8802
5.095	21.5935
5.105	21.8536
5.115	21.7121
5.125	21.6593
5.135	21.5149
5.145	21.7606
5.155	21.4322
5.165	21.7165
5.175	22.5185
5.185	22.3179
5.195	22.7272
5.205	22.4514
5.215	22.9338
5.225	23.7229
5.235	24.8668
5.245	24.5853
5.255	25.3153
5.265	25.4198
5.275	24.9916
5.285	26.3229
5.295	27.5365
5.305	27.4139
5.315	27.6911
5.325	27.6071
5.335	27.663
5.345	25.9293
5.355	26.2665
5.365	26.1395
5.375	26.2075
5.385	25.9753
5.395	26.2341
5.405	26.4367
5.415	25.9623
5.425	25.7685
5.435	25.5816
5.445	25.2937
5.455	25.5144
5.465	26.3192
5.475	26.7924
5.485	27.2941
5.495	26.8857
5.505	28.3423
5.515	27.6915
5.585	23.1605
5.595	22.4446
5.605	22.6558
5.615	22.646
5.625	24.2059
5.635	24.6316
5.645	23.9778
5.655	24.8973
5.665	24.7867
5.675	23.6816
5.685	23.7456
5.695	24.7656
5.705	24.9
5.715	25.2353
5.725	26.44
5.735	26.2728
5.745	25.6564
5.755	26.2966
5.765	27.7955
5.775	27.9479
5.785	27.4499
5.795	26.9732
5.805	25.8182
5.815	25.1917
5.825	24.6923
5.835	24.5778
5.845	24.3555
5.855	24.2416
5.865	24.4731
5.875	24.6372
5.885	24.0769
5.895	24.0466
5.905	23.9162
5.915	23.7226
5.925	23.66
5.935	23.2133
5.945	23.0448
5.955	23.0774
5.965	23.588
5.975	23.0075
5.985	23.8046
5.995	22.8798
6.005	23.4039
6.015	23.3421
6.025	23.4592
6.035	23.6648
6.045	23.4259
6.055	23.6597
6.065	24.5205
6.075	24.595
6.085	25.3063
6.095	25.449
6.105	25.7462
6.115	26.1767
6.125	25.6576
6.135	25.741
6.145	26.1183
6.155	25.741
6.165	26.0285
6.175	26.0549
6.185	26.6496
6.195	26.7196
6.205	26.3595
6.215	25.7588
6.225	28.2697
6.235	28.3555
6.245	29.1167
6.255	30.104
6.265	30.3245
6.275	29.0899
6.285	29.037
6.295	28.4433
6.305	28.1238
6.315	27.2894
6.325	26.5612
6.335	26.8683
6.345	26.6202
6.355	26.5365
6.365	26.9009
6.375	26.3232
6.385	27.0424
6.395	26.2808
6.405	26.4883
6.415	26.3931
6.425	26.3233
6.435	26.1587
6.445	25.3642
6.455	25.4309
6.465	24.8126
6.475	24.7776
6.485	25.5494
6.495	25.354
6.505	25.9322
6.515	26.3073
6.525	26.3073
6.535	26.5968
6.545	26.6076
6.555	26.6887
6.565	26.5375
6.585	26.3287
6.595	26.4034
6.605	25.7235
6.615	25.9375
6.625	25.6997
6.635	26.0296
6.645	25.0734
6.655	25.5601
6.665	25.4156
6.675	25.2771
6.685	25.1496
6.695	25.7622
6.705	26.3568
6.715	26.3014
6.725	26.0597
6.735	26.3767
6.745	26.2775
6.755	24.9913
6.765	25.0168
6.775	24.9234
6.785	25.5127
6.795	25.4095
6.805	25.2968
6.815	25.3019
6.825	26.7474
6.835	26.3047
6.845	26.5787
6.855	25.8302
6.865	26.1258
6.875	25.9828
6.885	26.1451
6.895	25.7936
6.905	25.7936
6.915	25.8407
6.925	25.3822
6.935	25.4183
6.945	25.439
6.955	24.7777
6.965	24.9037
6.975	24.7175
6.985	24.7727
6.995	24.8431
7.005	24.7375
7.015	25.0287
7.025	24.6417
7.035	24.582
7.045	24.7516
7.115	23.6989
7.125	23.8421
7.135	24.5921
7.145	25.1956
7.155	21.9196
7.165	22.912
7.175	23.6445
7.185	24.5892
7.195	24.8707
7.205	24.4448
7.215	24.3656
7.225	24.2867
7.235	24.3014
7.245	24.9481
7.255	24.5842
7.265	24.943
7.275	24.3705
7.285	24.4151
7.295	23.6592
7.305	23.4584
7.315	23.3936
7.325	23.1979
7.335	22.8827
7.345	22.0893
7.355	21.9263
7.365	22.079
7.375	21.7288
7.385	21.1352
7.395	20.6824
7.405	20.8059
7.415	20.5645
7.425	20.5729
7.435	19.861
7.445	20.0807
7.455	19.9868
7.465	20.2537
7.475	19.8044
7.485	19.6217
7.495	20.0889
7.505	20.1752
7.515	19.9461
7.525	20.0766
7.535	20.1341
7.545	20.3824
7.555	20.3658
7.565	20.9763
7.575	20.5922
7.585	20.7247
7.595	20.7374
7.605	20.6866
7.615	20.5687
7.625	20.7883
7.635	20.9506
7.645	20.9035
7.655	21.0711
7.665	20.5864
7.675	20.7391
7.685	21.2404
7.695	21.2448
7.705	20.1737
7.715	20.6344
7.725	20.7782
7.735	20.3309
7.745	20.7697
7.755	20.7273
7.765	19.9893
7.775	20.4393
7.785	20.2894
7.795	19.9845
7.805	19.5483
7.815	19.7973
7.825	19.9967
7.835	19.7206
7.845	19.4091
7.855	19.9028
7.865	19.9069
7.875	19.7932
7.885	19.964
7.895	20.083
7.905	19.6169
7.915	20.0172
7.925	20.0747
7.935	20.1407
7.945	20.2526
7.955	20.1407
7.965	20.3892
7.975	20.3767
7.985	20.5569
7.995	20.6668
8.005	20.3653
8.015	20.7518
8.025	20.3767
8.035	20.6923
8.045	20.5907
8.055	21.1474
8.065	20.3475
8.075	20.6808
8.085	20.5043
8.095	20.647
8.105	20.6977
8.115	20.5401
8.125	20.791
8.135	21.0393
8.145	20.2901
8.155	20.0172
8.165	20.2567
8.175	19.7056
8.185	21.1128
8.195	21.3944
8.205	20.2069
8.215	19.6764
8.225	19.3299
8.235	19.7206
8.245	19.8865
8.255	19.0853
8.265	19.1672
8.275	19.4277
8.285	19.3227
8.295	19.1025
8.305	19.9674
8.315	19.8659
8.325	20.3238
8.335	20.4333
8.345	20.3976
8.355	20.112
8.365	20.4671
8.375	19.4871
8.385	19.6844
8.395	19.5832
8.405	19.4967
8.415	19.0587
8.425	18.5822
8.435	18.5404
8.445	18.2933
8.455	17.8643
8.465	17.7988
8.475	17.3127
8.485	17.857
8.495	17.3836
8.505	17.5801
8.515	17.4976
8.525	17.2457
8.535	17.3269
8.545	17.7843
8.555	18.1668
8.565	18.5418
8.575	18.3945
8.585	18.5455
8.595	19.1462
8.665	18.1506
8.675	18.4458
8.685	17.5953
8.695	17.2233
8.705	17.7756
8.715	19.408
8.725	31.4949
8.735	30.145
8.745	18.1402
8.755	18.1221
8.765	18.2009
8.775	18.0447
8.785	18.5717
8.795	19.0407
8.805	16.601
8.815	17.5236
8.825	17.9838
8.835	17.8812
8.845	18.0244
8.855	18.1131
8.865	18.2886
8.875	18.5842
8.885	18.0428
8.895	17.7963
8.905	18.3714
8.915	17.8292
8.925	17.2268
8.935	17.6944
8.945	17.8806
8.955	17.5844
8.965	18.0023
8.975	18.3111
8.985	18.1875
8.995	18.6317
9.005	18.5252
9.015	19.2077
9.025	19.386
9.035	19.7973
9.045	19.1605
9.055	19.3701
9.065	19.2116
9.075	19.39
9.085	18.7045
9.095	18.8045
9.105	18.6187
9.115	18.394
9.125	18.5269
9.135	18.5003
9.145	18.3827
9.155	18.2323
9.165	18.1737
9.175	18.0877
9.185	17.9764
9.195	18.0691
9.205	18.0097
9.215	18.0134
9.225	18.3186
9.235	18.9053
9.245	18.7045
9.255	18.2211
9.265	18.4622
9.275	17.669
9.285	17.9431
9.295	17.8953
9.305	15.7653
9.315	15.8334
9.325	16.0892
9.335	15.9869
9.345	15.4525
9.355	16.3836
9.365	16.9001
9.375	16.8343
9.385	16.9593
9.395	16.714
9.405	17.1493
9.415	16.7585
9.425	17.255
9.435	16.7689
9.445	16.7003
9.455	17.3473
9.465	16.762
9.475	16.5878
9.485	16.5256
9.495	17.0572
9.505	16.2998
9.515	16.3836
9.525	16.5256
9.535	16.2697
9.545	16.4897
9.555	16.3556
9.565	16.289
9.575	16.4225
9.585	16.3489
9.595	16.751
9.605	16.6593
9.615	16.8883
9.625	16.3189
9.635	16.2691
9.645	16.4024
9.655	17.1072
9.665	17.1493
9.675	17.7344
9.685	17.7744
9.695	17.8292
9.705	18.1615
9.715	17.5824
9.725	17.5464
9.735	17.7416
9.745	17.5213
9.755	17.2444
9.765	17.2726
9.775	17.2831
9.785	17.7657
9.795	17.6713
9.805	17.6279
9.815	17.7028
9.825	17.4639
9.835	17.3246
9.845	17.2785
9.855	17.1761
9.865	17.4783
9.875	17.3673
9.885	17.6227
9.895	17.7694
9.905	17.9159
9.915	17.1094
9.925	18.2208
9.935	17.8447
9.945	18.2071
9.955	17.5905
9.965	18.1067
9.975	18.077
9.985	17.6374
9.995	18.312
10.005	18.0623
10.015	18.511
10.025	17.9665
10.035	18.2855
10.045	18.5527
10.055	18.0154
10.065	18.5112
10.075	17.9971
10.085	18.1221
10.095	18.0044
10.105	18.0889
10.115	17.3935
10.125	17.3054
10.195	0
10.205	0.4318
10.215	1.2987
10.225	1.7239
10.235	3.0088
10.245	2.9344
10.255	4.6413
10.265	6.6347
10.275	9.2352
10.285	12.0294
10.295	13.3915
10.305	14.8108
10.315	15.0211
10.325	15.5657
10.335	16.0398
10.345	16.3329
10.355	16.0939
10.365	16.2349
10.375	16.4701
10.385	17.2032
10.395	17.6459
10.405	18.0502
10.415	18.395
10.425	18.4203
10.435	18.7868
10.445	19.1321
10.455	18.817
10.465	18.8214
10.475	18.9304
10.485	18.7993
10.495	18.3968
10.505	18.442
10.515	18.1503
10.525	17.9508
10.535	17.6263
10.545	17.8579
10.555	17.8876
10.565	17.9169
10.575	17.465
10.585	17.5321
10.595	17.3397
10.605	17.6099
10.615	17.0884
10.625	17.248
10.635	16.8448
10.645	16.9276
10.655	17.1217
10.665	17.1792
10.675	17.2807
10.685	16.9549
10.695	17.0465
10.705	17.2842
10.715	16.9839
10.725	17.3859
10.735	16.9368
10.745	17.2931
10.755	17.5125
10.765	17.9469
10.775	18.0204
10.785	17.9165
10.795	17.8138
10.805	17.8114
10.815	18.2442
10.825	17.8419
10.835	17.7842
10.845	17.3711
10.855	16.8994
10.865	17.4345
10.875	16.8171
10.885	17.2754
10.895	17.3813
10.905	17.1949
10.915	17.2096
10.925	16.8062
10.935	16.624
10.945	16.626
10.955	16.9425
10.965	16.7561
10.975	16.7719
10.985	16.6374
10.995	16.5446
11.005	16.7371
11.015	21.4027
11.025	27.5528
11.035	17.1441
11.045	16.4406
11.055	17.0562
11.065	16.8013
11.075	16.3887
11.085	16.5364
11.095	16.6847
11.105	16.4871
11.115	16.5279
11.125	16.1544
11.135	15.9256
11.145	15.9616
11.155	15.7484
11.165	15.9504
11.175	16.0519
11.185	16.0614
11.195	15.7624
11.205	16.3297
11.215	16.1219
11.225	16.3092
11.235	16.3937
11.245	16.6142
11.255	16.3713
11.265	16.3468
11.275	15.7608
11.285	15.8651
11.295	16.0137
11.305	16.0486
11.315	15.9008
11.325	15.9995
11.335	15.8516
11.345	15.8916
11.355	15.9793
11.365	15.3826
11.375	15.4348
11.385	15.615
11.395	15.5251
11.405	15.5251
11.415	15.6297
11.425	16.0457
11.435	16.1233
11.445	16.0969
11.455	16.463
11.465	16.0104
11.475	16.5285
11.485	16.1327
11.495	16.6719
11.505	16.5439
11.515	16.5961
11.525	16.5845
11.535	16.1391
11.545	17.0688
11.555	16.7882
11.565	16.6159
11.575	16.8605
11.585	16.6489
11.595	17.0954
11.605	16.7146
11.615	16.7456
11.625	16.6594
11.635	16.8702
11.645	16.1022
11.655	16.1953
11.665	15.9036
11.675	16.2363
11.745	16.7937
11.755	16.4061
11.765	15.0249
11.775	15.3414
11.785	15.8242
11.795	15.8093
11.805	16.1729
11.815	16.1947
11.825	15.9135
11.835	15.7684
11.845	16.1222
11.855	16.2879
11.865	16.266
11.875	16.4534
11.885	16.9835
11.895	16.2393
11.905	16.5633
11.915	16.4718
11.925	16.5318
11.935	16.1586
11.945	16.0358
11.955	16.0062
11.965	15.5714
11.975	15.7638
11.985	15.6922
11.995	15.7442
12.005	15.5199
12.015	15.0966
12.025	14.6987
12.035	14.1282
12.045	13.7936
12.055	16.5264
12.065	21.0069
12.075	23.4759
12.085	22.7457
12.095	14.5712
12.105	14.8216
12.115	14.8758
12.125	15.3268
12.135	15.3675
12.145	15.2761
12.155	15.6603
12.165	14.9778
12.175	15.6455
12.185	15.1979
12.195	15.0046
12.205	15.3704
12.215	15.2171
12.225	15.3761
12.235	14.6734
12.245	14.7545
12.255	14.7115
12.265	14.8708
12.275	15.1033
12.285	15.175
12.295	14.6238
12.305	15.3169
12.315	15.516
12.325	15.503
12.335	16.3575
12.345	16.2192
12.355	17.2915
12.365	17.7335
12.375	17.9706
12.385	18.2115
12.395	18.7108
12.405	18.4086
12.415	17.7823
12.425	17.0415
12.435	16.8308
12.445	16.4973
12.455	16.7533
12.465	16.5677
12.475	16.2925
12.485	15.9024
12.495	15.8442
12.505	15.7629
12.515	15.9175
12.525	15.8068
12.535	16.4751
12.545	16.2411
12.555	16.0728
12.565	16.0066
12.575	16.041
12.585	16.3712
12.595	16.4418
12.605	15.9388
12.615	15.6585
12.625	15.5938
12.635	15.6668
12.645	15.2463
12.655	15.4458
12.665	15.8505
12.675	15.8812
12.685	15.6833
12.695	16.1945
12.705	16.1601
12.715	15.749
12.725	15.5403
12.735	15.3689
12.745	15.5752
12.755	15.1871
12.765	15.3982
12.775	15.1534
12.785	14.861
12.795	15.2504
12.805	15.5922
12.815	15.6828
12.825	14.8006
12.835	15.1261
12.845	15.6284
12.855	15.0726
12.865	15.0675
12.875	15.122
12.885	14.7234
12.895	14.2634
12.905	14.3315
12.915	13.8434
12.925	13.7311
12.935	14.3002
12.945	14.3069
12.955	14.7004
12.965	15.1367
12.975	15.0696
12.985	14.6786
12.995	15.6796
13.005	15.8811
13.015	15.8182
13.025	15.8409
13.035	15.66
13.045	15.7672
13.055	15.9078
13.065	15.179
13.075	15.7275
13.085	15.5623
13.095	15.6728
13.105	15.9396
13.115	16.5921
13.125	17.1506
13.135	17.5926
13.145	17.3291
13.155	17.2175
13.165	17.4728
13.175	17.5629
13.185	19.5248
13.195	22.4872
13.205	19.044
13.215	17.5127
13.225	16.8178
13.295	16.7527
13.305	17.3258
13.315	18.0415
13.325	17.8861
13.335	17.6363
13.345	17.643
13.355	17.0652
13.365	16.5521
13.375	16.9257
13.385	16.5836
13.395	16.689
13.405	15.7754
13.415	15.999
13.425	15.4141
13.435	15.5741
13.445	15.0856
13.455	15.1048
13.465	15.3788
13.475	15.1514
13.485	15.4103
13.495	15.4422
13.505	15.6159
13.515	15.268
13.525	15.3608
13.535	15.1652
13.545	14.7428
13.555	15.3797
13.565	15.3388
13.575	15.0262
13.585	14.3342
13.595	14.8301
13.605	14.6568
13.615	14.5737
13.625	14.4818
13.635	14.4017
13.645	14.2176
13.655	14.6058
13.665	14.2786
13.675	14.549
13.685	14.9829
13.695	14.9857
13.705	15.1223
13.715	15.1709
13.725	15.2885
13.735	15.0938
13.745	15.1417
13.755	15.2031
13.765	14.7418
13.775	15.1965
13.785	14.839
13.795	14.7086
13.805	14.7447
13.815	14.6562
13.825	15.0711
13.835	14.759
13.845	14.883
13.855	14.7645
13.865	14.7329
13.875	14.5495
13.885	14.1206
13.895	14.6642
13.905	14.4199
13.915	14.5223
13.925	14.4298
13.935	14.491
13.945	14.905
13.955	14.398
13.965	14.3375
13.975	14.8113
13.985	14.3983
13.995	13.9603
14.005	13.7512
14.015	13.8026
14.025	13.8771
14.035	13.8594
14.045	14.0661
14.055	14.0845
14.065	14.6716
14.075	13.9704
14.085	14.2507
14.095	13.5301
14.105	14.2315
14.115	13.8537
14.125	14.2694
14.135	14.4265
14.145	14.2345
14.155	14.4869
14.165	14.2383
14.175	14.8888
14.185	14.6219
14.195	14.8733
14.205	15.1379
14.215	15.5093
14.225	15.3962
14.235	15.001
14.245	15.7973
14.255	15.9477
14.265	15.3071
14.275	16.0051
14.285	15.695
14.295	15.9618
14.305	15.7994
14.315	15.9136
14.325	15.906
14.335	15.832
14.345	15.6535
14.355	16.2439
14.365	15.9821
14.375	16.1042
14.385	15.8402
14.395	15.7124
14.405	15.4979
14.415	15.6913
14.425	14.8534
14.435	15.1922
14.445	14.7244
14.455	14.7105
14.465	14.7424
14.475	14.6139
14.485	14.7163
14.495	14.2951
14.505	14.3204
14.515	13.9301
14.525	13.9254
14.535	14.5051
14.545	14.2595
14.555	14.6083
14.565	14.4145
14.575	14.3905
14.585	13.9075
14.595	14.0111
14.605	13.726
14.615	13.8155
14.625	13.7914
14.635	13.4055
14.645	13.7973
14.655	13.8019
14.665	13.6659
14.675	13.5835
14.685	13.8774
14.695	13.7515
14.705	13.2992
14.715	13.3651
14.725	13.8862
14.795	13.2353
14.805	13.5053
14.815	13.8374
14.825	13.6227
14.835	11.1761
14.845	11.6472
14.855	11.7011
14.865	12.7897
14.875	12.6019
14.885	12.3159
14.895	12.6901
14.905	13.3701
14.915	13.2964
14.925	12.9695
14.935	13.6903
14.945	13.0354
14.955	13.4071
14.965	13.4189
14.975	13.5114
14.985	13.7553
14.995	13.3708
15.005	14.086
15.015	14.2721
15.025	14.2561
15.035	14.6355
15.045	14.3148
15.055	15.0582
15.065	14.7828
15.075	15.3622
15.085	14.8638
15.095	14.8487
15.105	14.9385
15.115	15.1203
15.125	14.9678
15.135	14.4166
15.145	14.6515
15.155	14.8978
15.165	14.8524
15.175	14.9198
15.185	14.6644
15.195	14.6072
15.205	14.6774
15.215	14.8091
15.225	14.8166
15.235	14.632
15.245	15.1097
15.255	14.9955
15.265	14.4908
15.275	15.0111
15.285	14.9497
15.295	15.1737
15.305	14.9087
15.315	15.0904
15.325	15.2527
15.335	15.4091
15.345	15.5352
15.355	16.185
15.365	16.0835
15.375	16.0667
15.385	16.1333
15.395	15.9479
15.405	16.0525
15.415	15.9412
15.425	16.0798
15.435	16.5984
15.445	16.185
15.455	15.7878
15.465	15.5512
15.475	15.1465
15.485	15.2595
15.495	15.1471
15.505	15.2829
15.515	15.3158
15.525	15.4659
15.535	14.9984
15.545	15.4351
15.555	15.0378
15.565	14.9796
15.575	14.8408
15.585	14.8943
15.595	14.3311
15.605	14.373
15.615	14.1774
15.625	13.2237
15.635	13.2524
15.645	13.4162
15.655	12.866
15.665	11.941
15.675	11.0498
15.685	9.753
15.705	7.7285
15.715	6.5223
15.725	5.7398
15.735	5.7257
15.745	4.9396
15.755	5.1824
15.765	6.1499
15.775	8.5818
15.785	32.358
15.885	18.1637
15.895	16.2333
15.905	15.9025
15.915	15.3359
15.925	15.3799
15.935	15.0656
15.945	14.9166
15.955	15.1502
15.965	15.4581
15.975	15.1605
15.985	14.8397
15.995	15.6434
16.005	15.3143
16.015	14.886
16.025	14.7837
16.035	14.2528
16.045	14.0278
16.055	14.7112
16.065	14.2715
16.075	14.7691
16.085	14.3757
16.095	14.7829
16.105	14.5941
16.115	14.2296
16.125	14.691
16.135	14.6134
16.145	14.7801
16.155	15.1063
16.165	14.9908
16.175	15.6485
16.185	15.52
16.195	15.4572
16.205	15.3695
16.215	15.2915
16.225	15.0356
16.235	14.772
16.245	14.1212
16.255	14.4302
16.265	14.0035
16.275	13.2283
16.345	13.2294
16.355	11.1796
16.365	11.6956
16.375	12.2441
16.385	12.6326
16.395	12.6519
16.405	13.1349
16.415	12.7374
16.425	13.2281
16.435	13.1421
16.445	13.8667
16.455	13.8279
16.465	13.8538
16.475	14.6265
16.485	14.479
16.495	14.7938
16.505	14.7746
16.515	14.1457
16.525	14.9779
16.535	15.6477
16.545	15.2609
16.555	14.6192
16.565	14.6853
16.575	14.7926
16.585	14.7948
16.595	15.4023
16.605	15.5642
16.615	15.3578
16.625	15.5872
16.635	14.86
16.645	15.9135
16.655	15.8304
16.665	15.7638
16.675	15.7365
16.685	15.7009
16.695	17.8604
16.705	16.0322
16.715	15.781
16.725	15.5132
16.735	15.4515
16.745	13.47
16.755	13.1217
16.765	11.8174
16.775	10.3388
16.785	8.5137
16.795	7.2438
16.805	5.2745
16.815	4.3875
16.825	3.6871
16.835	3.0532
16.845	2.2904
16.855	2.3218
16.865	2.2976
16.875	1.5119
16.885	1.5012
16.895	1.4699
16.905	1.4765
16.915	0.7424
16.925	0.7383
16.935	0.7224
16.945	1.456
16.955	1.4497
16.965	1.4389
16.975	0.7321
16.985	1.437
16.995	0.7209
17.005	1.4624
17.015	1.4632
17.025	1.4592
17.035	0.7311
17.045	1.4459
17.055	1.4502
17.065	1.4593
17.075	2.211
17.085	2.1815
17.095	2.2078
17.105	2.1861
17.115	3.6663
17.125	3.6571
17.135	4.4127
17.145	5.1338
17.155	5.8724
17.165	7.2227
17.175	7.9445
17.185	9.2977
17.195	10.7369
17.205	12.8063
17.215	14.0388
17.225	13.8869
17.235	15.3937
17.245	13.755
17.255	13.2104
17.265	12.7602
17.275	12.9278
17.285	12.6885
17.295	12.5558
17.305	12.9634
17.315	13.3018
17.325	12.7878
17.335	13.2146
17.345	13.6215
17.355	13.7417
17.365	13.7684
17.375	13.8976
17.385	13.9069
17.395	13.93
17.405	13.3825
17.415	13.9289
17.425	13.6125
17.435	13.7879
17.445	13.764
17.455	13.8994
17.465	14.2435
17.475	13.9225
17.485	13.2553
17.505	13.2419
17.515	13.5196
17.525	12.84
17.535	12.4863
17.545	12.5899
17.555	11.0669
17.565	10.0309

## Sheet: EDfig3c
Source Data, Extended Data Fig. 3c
All offset depths are to account for sediment voids
All δ18O data is raw (species specific corrections are detailed in Extended Data Table 2)
G. affinis δ18O						U. peregrina δ18O						C. neoteretis δ18O						Age model
KNR-178-49JPC						KNR-178-49JPC						KNR-178-49JPC						KNR-178-49JPC (Marine 20; ∆R=-128±68 [see Methods])
Depth (m)	Offset depth (m)	δ18O (‰, VPDB)	Screened δ18O (‰, VPDB)			Depth (m)	Offset depth (m)	δ18O (‰, VPDB)	Screened δ18O (‰, VPDB)			Depth (m)	Offset depth (m)	δ18O (‰, VPDB)	Screened δ18O (‰, VPDB)			Accession #	Depth (m)	Offset depth (m)	Type	F modern	Fm error	14C Age	Age error	Age (ka BP)
0.015	0.005	3.518	3.518			0.015	0.005	3.41558	3.41558			6.005	5.955	4.18	4.18			UCIAMS-242922	0.325	0.315	Planktic foraminifera	0.878733	0.001485	1040	15	0.583
0.525	0.515	3.593	3.593			0.525	0.515	3.42167	3.42167			6.505	6.455	3.392	3.392			OS-119826	0.44	0.43	Planktic foraminifera	0.8358	0.0017	1440	15	0.958
5.505	5.455	4.341	4.341			0.805	0.795	3.45275	3.45275			7.005	6.955	4.442	4.442			UCIAMS-241955	1.245	1.235	Planktic foraminifera	0.726938	0.001399	2560	20	2.215
6.505	6.455	4.724	4.724			1.525	1.515	3.207	3.207			7.505	7.455	4.202	4.202			UCIAMS-242955	2.245	2.235	Planktic foraminifera	0.596548	0.001215	4150	20	4.201
7.005	6.955	4.341	4.341			1.965	1.955	3.169	3.169			8.005	7.955	4.546	4.546			UCIAMS-241958	3.245	3.235	Planktic foraminifera	0.484695	0.001125	5820	20	6.17
7.505	7.455	4.841	4.841			2.365	2.355	3.209	3.209			8.505	8.455	4.641	4.641			UCIAMS-241953	4.205	4.175	Planktic foraminifera	0.357523	0.001049	8260	25	8.761
15.005	14.955	5.1	5.1			2.485	2.475	3.111	3.111			9.005	8.955	4.728	4.728			UCIAMS-226581	10.025	9.975	Planktic foraminifera	0.1638	0.0009	14530	50	16.918
15.505	15.455	5.38	5.38			2.885	2.875	3.215	3.215			9.505	9.455	5.23	5.23			UCIAMS-226583	15.025	14.975	Planktic foraminifera	0.1104	0.0006	17705	45	20.618
16.505	16.455	5.494	5.494			3.485	3.455	3.124	3.124			10.005	9.955	5.217	5.217			UCIAMS-226584	22.795	22.745	Planktic foraminifera	0.0465	0.0007	24650	120	28.085
17.005	16.955	5.091	5.091			4.005	3.975	3.245	3.245			10.505	10.455	5.041	5.041
18.005	17.955	4.803	4.803			4.485	4.455	3.503	3.503			11.005	10.955	5.039	5.039
18.505	18.455	5.359	5.359			4.525	4.495	3.60984	3.60984			11.505	11.455	5.178	5.178
19.005	18.955	5.369	5.369			5.005	4.955	3.696	3.696			12.005	11.955	5.171	5.171
19.505	19.455	4.988	4.988			6.505	6.455	3.403	#N/A			12.505	12.455	5.049	5.049
20.505	20.455	4.793	4.793									13.005	12.955	5.007	5.007
21.005	20.955	4.79	4.79									13.505	13.455	5.091	5.091
21.505	21.455	4.527	4.527									14.005	13.955	5.017	5.017
22.005	21.955	4.506	4.506									14.505	14.455	5.19	5.19
												15.005	14.955	5.021	5.021
												15.505	15.455	5.066	5.066
												16.005	15.955	5.153	5.153
												16.505	16.455	4.945	4.945
												17.005	16.955	4.85	4.85
												17.505	17.455	4.963	4.963
												18.005	17.955	4.67	4.67
												18.505	18.455	5.085	5.085
												19.005	18.955	4.897	4.897
												19.505	19.455	4.666	4.666

## Sheet: EDfig3d
Source Data, Extended Data Fig. 3d
All offset depths are to account for sediment voids
All δ18O data is raw (species specific corrections are detailed in Extended Data Table 2)
G. affinis δ18O						U. peregrina δ18O						C. wuellerstorfi δ18O						Age model
KNR-178-48JPC						KNR-178-48JPC						KNR-178-48JPC						KNR-178-48JPC (Marine 20; ∆R=-128±68 [see Methods])
Depth (m)	Offset depth (m)	δ18O (‰, VPDB)	Screened δ18O (‰, VPDB)			Depth (m)	Offset depth (m)	δ18O (‰, VPDB)	Screened δ18O (‰, VPDB)			Depth (m)	Offset depth (m)	δ18O (‰, VPDB)	Screened δ18O (‰, VPDB)			Accession #	Depth (m)	Offset depth (m)	Type	F modern	Fm error	14C Age	Age error	Age (ka BP)	Notes
1.035	1.005	3.724	3.724			1.035	1.005	3.52711	3.52711			0.045	0.015	2.6045	2.6045			OS-113713	0.335	0.305	Planktic foraminifera	0.8872	0.0022	960	20	0.521	Thornalley, D. J., Oppo, D. W., Ortega, P., Robson, J. I., Brierley, C. M., Davis, R., ... & Keigwin, L. D. (2018). Anomalously weak Labrador Sea convection and Atlantic overturning during the past 150 years. Nature, 556(7700), 227-230.
1.275	1.245	3.386	3.386			1.515	1.485	3.279	3.279			0.045	0.015	2.5286	2.5286			OS-113670	0.655	0.625	Planktic foraminifera	0.7866	0.002	1930	20	1.458	Thornalley, D. J., Oppo, D. W., Ortega, P., Robson, J. I., Brierley, C. M., Davis, R., ... & Keigwin, L. D. (2018). Anomalously weak Labrador Sea convection and Atlantic overturning during the past 150 years. Nature, 556(7700), 227-230.
1.515	1.485	3.595	3.595			1.755	1.725	3.179	3.179			0.195	0.165	2.6279	2.6279			OS-112376	0.995	0.965	Planktic foraminifera	0.737	0.0017	2450	20	2.083	Thornalley, D. J., Oppo, D. W., Ortega, P., Robson, J. I., Brierley, C. M., Davis, R., ... & Keigwin, L. D. (2018). Anomalously weak Labrador Sea convection and Atlantic overturning during the past 150 years. Nature, 556(7700), 227-230.
1.755	1.725	3.639	3.639			1.995	1.965	3.13215	3.13215			0.195	0.165	2.6335	2.6335			UCIAMS-242966	1.755	1.725	Planktic foraminifera	0.631584	0.001252	3690	20	3.595
1.995	1.965	3.583	3.583			2.275	2.245	3.339	3.339			0.435	0.405	2.4774	2.4774			UCIAMS-241967	2.515	2.485	Planktic foraminifera	0.557732	0.00112	4690	20	4.9
2.275	2.245	3.325	3.325			2.755	2.725	3.166	3.166			0.475	0.445	2.6819	2.6819			UCIAMS-241963	3.235	3.185	Planktic foraminifera	0.460523	0.001102	6230	20	6.608
2.475	2.445	3.627	3.627			4.015	3.965	3.419	3.419			0.555	0.525	2.5753	2.5753			UCIAMS-241941	3.755	3.705	Planktic foraminifera	0.363163	0.001109	8135	25	8.591
3.035	2.985	3.632	3.632			4.215	4.165	3.455	3.455			0.595	0.565	2.4246	2.4246			UCIAMS-215654	5.895	5.845	Planktic foraminifera	0.190272	0.0011591	13330	50	15.374
3.035	2.985	3.647	3.647			4.415	4.365	3.51719	3.51719			0.675	0.645	2.4701	2.4701			UCIAMS-226582	10.025	9.975	Planktic foraminifera	0.152563	0.000832163	15105	45	17.624
3.275	3.225	3.184	3.184			5.015	4.965	3.58223	#N/A			0.715	0.685	2.592	2.592			UCIAMS-226585	14.985	14.935	Planktic foraminifera	0.122536	0.00106728	16860	70	19.607
4.015	3.965	3.673	3.673			5.215	5.165	2.837	#N/A			0.875	0.845	2.5354	2.5354			UCIAMS-226592	23.635	23.585	Planktic foraminifera	0.0882517	0.000885915	19500	90	22.72
4.055	4.005	3.717	3.717									0.955	0.925	2.5455	2.5455
4.095	4.045	3.597	3.597									0.995	0.965	2.4925	2.4925
4.135	4.085	3.562	3.562									1.035	1.005	2.464	2.464
4.175	4.125	3.739	3.739									1.075	1.045	2.5309	2.5309
4.215	4.165	3.755	3.755									1.155	1.125	2.747	2.747
4.255	4.205	3.69	3.69									1.275	1.245	2.491	2.491
4.295	4.245	3.768	3.768									1.315	1.285	2.472	2.472
4.335	4.285	3.89	3.89									1.355	1.325	2.5075	2.5075
4.375	4.325	3.938	3.938									1.515	1.485	2.488	2.488
4.415	4.365	3.916	3.916									2.235	2.205	2.669	2.669
4.455	4.405	3.719	3.719									2.755	2.725	2.666	2.666
4.495	4.445	4.18	4.18									2.915	2.885	2.706	2.706
4.535	4.485	4.086	4.086									3.035	2.985	2.517	2.517
4.575	4.525	4.316	4.316									3.075	3.025	2.462	2.462
4.615	4.565	4.576	4.576									3.315	3.265	2.686	2.686
4.655	4.605	4.135	4.135									3.475	3.425	2.679	2.679
4.695	4.645	4.597	4.597									3.555	3.505	2.86	2.86
4.735	4.685	4.604	4.604									3.795	3.745	2.636	2.636
4.775	4.725	4.683	4.683									3.795	3.745	2.675	2.675
4.815	4.765	4.69	4.69									3.835	3.785	2.4264	2.4264
4.835	4.785	4.639	4.639									3.875	3.825	2.7954	2.7954
4.855	4.805	4.558	4.558									3.915	3.865	2.436	2.436
4.875	4.825	4.71	4.71									3.955	3.905	2.661	2.661
4.935	4.885	4.685	4.685									4.035	3.985	2.771	2.771
4.955	4.905	4.528	4.528									4.055	4.005	2.738	2.738
4.975	4.925	4.587	4.587									4.075	4.025	2.7273	2.7273
4.995	4.945	4.532	4.532									4.095	4.045	2.755	2.755
5.015	4.965	4.421	4.421									4.135	4.085	2.693	2.693
5.055	5.005	4.485	4.485									4.215	4.165	2.886	2.886
5.095	5.045	4.521	4.521									4.255	4.205	2.862	2.862
5.135	5.085	4.623	4.623									4.275	4.225	2.516	2.516
5.175	5.125	4.654	4.654									4.295	4.245	2.866	2.866
5.215	5.165	4.568	4.568									4.315	4.265	3.038	3.038
5.255	5.205	4.542	4.542									4.335	4.285	3.559	3.559
5.295	5.245	4.489	4.489									4.355	4.305	3.079	3.079
5.335	5.285	4.523	4.523									4.375	4.325	3.659	3.659
5.375	5.325	4.428	4.428									4.395	4.345	3.4682	3.4682
5.415	5.365	4.487	4.487									4.415	4.365	3.521	3.521
5.455	5.405	4.436	4.436									4.455	4.405	3.444	3.444
5.495	5.445	4.576	4.576									4.475	4.425	3.5535	3.5535
5.535	5.485	4.456	4.456									4.475	4.425	3.4884	3.4884
5.575	5.525	4.591	4.591									4.495	4.445	3.489	3.489
5.615	5.565	4.672	4.672									4.515	4.465	3.571	3.571
5.655	5.605	4.557	4.557									4.515	4.465	3.2614	3.2614
5.695	5.645	4.639	4.639									4.535	4.485	2.97	2.97
5.735	5.685	4.629	4.629									4.555	4.505	3.571	3.571
5.775	5.725	4.624	4.624									4.555	4.505	3.4478	3.4478
5.815	5.765	4.68	4.68									4.575	4.525	3.426	3.426
5.855	5.805	4.674	4.674									4.595	4.545	3.424	3.424
5.895	5.845	4.697	4.697									4.615	4.565	3.484	3.484
5.935	5.885	4.707	4.707									4.635	4.585	3.4	3.4
5.975	5.925	4.637	4.637									4.655	4.605	3.521	3.521
6.015	5.965	4.505	4.505									4.675	4.625	3.6576	3.6576
6.505	6.455	4.84653	4.84653									4.675	4.625	3.4135	3.4135
7.005	6.955	4.94008	4.94008									4.695	4.645	3.599	3.599
7.505	7.455	4.99764	4.99764									4.715	4.665	3.469	3.469
8.005	7.955	5.0732	5.0732									4.735	4.685	3.507	3.507
8.505	8.455	5.26374	5.26374									4.755	4.705	3.507	3.507
9.005	8.955	5.3693	5.3693									4.775	4.725	3.739	3.739
9.505	9.455	5.39486	5.39486									4.795	4.745	3.614	3.614
10.005	9.955	5.42	5.42									4.815	4.765	3.329	3.329
10.505	10.455	5.55241	5.55241									4.835	4.785	3.354	3.354
12.505	12.455	5.41	5.41									4.875	4.825	3.354	3.354
13.505	13.455	5.536	5.536									4.895	4.845	3.421	3.421
14.505	14.455	5.1	5.1									4.915	4.865	3.452	3.452
14.965	14.915	5.584	5.584									4.935	4.885	3.685	3.685
15.505	15.455	5.58	5.58									4.995	4.945	3.687	3.687
16.505	16.455	5.381	5.381									5.015	4.965	3.524	3.524
17.505	17.455	5.58	5.58									5.095	5.045	3.584	3.584
18.505	18.455	5.63	5.63									5.135	5.085	3.541	3.541
20.505	20.455	5.17	5.17									5.175	5.125	3.489	3.489
21.505	21.455	5.48	5.48
22.505	22.455	5.21	5.21

## Sheet: EDfig3e
Source Data, Extended Data Fig. 3e
All offset depths are to account for sediment voids
All δ18O data is raw (species specific corrections are detailed in Extended Data Table 2)
G. affinis δ18O						U. peregrina δ18O						Age model
KNR-178-15JPC						KNR-178-15JPC						KNR-178-15JPC (Marine 20; ∆R=-128±68 [see Methods])
Depth (m)	Offset depth (m)	δ18O (‰, VPDB)	Screened δ18O (‰, VPDB)			Depth (m)	Offset depth (m)	δ18O (‰, VPDB)	Screened δ18O (‰, VPDB)			Accession #	Depth (m)	Offset depth (m)	Dating method	Type	F modern	Fm error	14C Age	Age error	Age (ka BP)	Notes
0.01	0.01	3.68692	3.68692			0.01	0.015	3.28043	3.28043			OS-105907	0.01	0.01	14C	Planktic foraminifera	0.8681	0.0029	1140	25	0.666
0.515	0.515	3.74543	3.74543			0.515	0.5175	2.64951	#N/A			OS-105817	0.51	0.51	14C	Planktic foraminifera	0.7258	0.004	2570	45	2.227
1.005	1.005	3.61895	3.61895			1.505	1.505	4.429	4.429			OS-105815	1	1	14C	Planktic foraminifera	0.5826	0.0024	4340	30	4.453
1.505	1.505	3.68345	3.68345			2.005	1.975	4.18878	4.18878			OS-105921	1.5	1.5	14C	Planktic foraminifera	0.4508	0.0027	6400	45	6.805
2.005	1.975	3.78395	3.78395			2.505	2.475	4.419	4.419			OS-105922	2.11	2.08	14C	Planktic foraminifera	0.3155	0.0016	9270	40	10.047
2.505	2.475	5.1163	5.1163			3.005	2.975	4.99799	4.99799			UCIAMS-226590	2.515	2.485	14C	Planktic foraminifera	0.27448	0.000715025	10385	25	11.582
3.005	2.975	5.1998	5.1998			3.545	3.515	5.12713	5.12713			UCIAMS-226591	3.415	3.385	14C	Planktic foraminifera	0.207248	0.000916514	12645	40	14.33
3.545	3.515	5.38728	5.38728			4.005	3.975	4.637	4.637			UCIAMS-237009	6.015	5.955	14C	Planktic foraminifera	0.265546	0.00188769	10650	60	12.012	Rejected
4.005	3.975	5.45577	5.45577			4.505	4.475	5.37628	5.37628			UCIAMS-251345	7.51	7.45	14C	Planktic foraminifera	0.4798	0.0013	5900	25	6.256	Rejected
4.505	4.475	5.54526	5.54526			5.005	4.945	3.404	#N/A			UCIAMS-237010	10.015	9.955	14C	Planktic foraminifera	0.327533	0.00080633	8965	20	9.628	Rejected
5.005	4.945	3.513	#N/A			5.505	5.445	5.23541	5.23541					6	SS tie point						19.7
5.505	5.445	5.52978	5.52978			6.005	5.945	5.41282	5.41282			UCIAMS-262732	12.005	11.945	14C	Planktic foraminifera	0.078634	0.004037	20427	412	23.748
6.005	5.945	4.38343	#N/A			6.045	5.985	5.44195	5.44195			UCIAMS-262733	14.005	13.945	14C	Planktic foraminifera	0.053344	0.000914	23545	138	27.074
6.045	5.985	5.57	5.57			6.505	6.445	5.42108	5.42108			UCIAMS-237011	17.505	17.445	14C	Planktic foraminifera	0.00601653	0.000456281	41070	610	43.426
6.505	6.445	5.64577	5.64577			7.005	6.945	5.35021	5.35021
7.005	6.945	5.59828	5.59828			7.505	7.445	5.47935	5.47935
7.505	7.445	5.70876	5.70876			8.005	7.945	5.25847	5.25847
8.005	7.945	5.55529	5.55529			8.505	8.445	5.302	5.302
8.505	8.445	5.44181	5.44181			9.005	8.945	5.35761	5.35761
9.005	8.945	5.60229	5.60229			9.505	9.445	5.25673	5.25673
9.505	9.445	3.03618	#N/A			10.005	9.945	5.28587	5.28587
10.005	9.945	5.5643	5.5643			10.505	10.445	5.285	5.285
10.505	10.445	5.41583	5.41583			11.005	10.945	5.3224	5.3224
11.005	10.945	5.48333	5.48333			11.505	11.445	5.18152	5.18152
11.505	11.445	5.42984	5.42984			12.005	11.945	5.19066	5.19066
12.005	11.945	5.32536	5.32536			12.505	12.445	5.05978	5.05978
12.505	12.445	5.08591	5.08591			13.005	12.945	5.14892	5.14892
13.005	12.945	5.34137	5.34137			13.505	13.445	5.15805	5.15805
13.505	13.445	5.43485	5.43485			14.005	13.945	5.23719	5.23719
14.005	13.945	5.28038	5.28038			14.505	14.445	5.19632	5.19632
14.505	14.445	4.884	4.884			15.005	14.945	4.97544	4.97544
15.005	14.945	5.17191	5.17191			15.505	15.445	5.08458	5.08458
15.505	15.445	5.36538	5.36538			16.005	15.945	4.78627	4.78627
16.005	15.945	3.43305	#N/A			16.505	16.445	4.88435	4.88435
16.505	16.445	4.91232	4.91232			17.005	16.945	4.64447	4.64447
17.005	16.945	4.00137	#N/A			17.505	17.445	4.90754	4.90754
17.505	17.445	5.02	5.02			18.005	17.945	4.86163	4.86163
18.005	17.945	4.949	4.949

## Sheet: EDfig3f
Source Data, Extended Data Fig. 3f
All offset depths are to account for sediment voids
All δ18O data is raw (species specific corrections are detailed in Extended Data Table 2)
G. affinis δ18O						U. peregrina δ18O						Age model
KNR-178-10JPC						KNR-178-10JPC						KNR-178-10JPC (Marine 20; ∆R=-128±68 [see Methods])
Depth (m)	Offset depth (m)	δ18O (‰, VPDB)	Screened δ18O (‰, VPDB)			Depth (m)	Offset depth (m)	δ18O (‰, VPDB)	Screened δ18O (‰, VPDB)			Accession #	Depth (m)	Offset depth (m)	Type	F modern	Fm error	14C Age	Age error	Age (ka BP)
0.045	0.005	3.65428	3.65428			4.025	3.925	5.35596	5.35596			OS-105923	0.045	0.005	Planktic foraminifera	0.6578	0.0029	3360	35	3.198
0.445	0.405	3.69655	3.69655			4.505	4.405	5.29909	5.29909			UCIAMS-237012	4.01	3.91	Planktic foraminifera	0.128384	0.000647465	16490	45	19.149
1.085	1.045	3.87882	3.87882			5.005	4.905	5.34221	5.34221			UCIAMS-237013	11.01	10.91	Planktic foraminifera	0.0710161	0.000506626	21250	60	24.705
1.405	1.365	4.392	4.392			5.505	5.405	5.09536	5.09536
2.005	1.905	5.29101	5.29101			6.005	5.905	5.29847	5.29847
2.645	2.545	5.541	5.541			6.505	6.405	5.12161	5.12161
2.965	2.865	5.46785	5.46785			7.005	6.905	5.18098	5.18098
3.325	3.225	5.499	5.499			7.505	7.405	5.1541	5.1541
3.645	3.545	5.44013	5.44013			8.005	7.905	5.21722	5.21722
4.025	3.925	5.5224	5.5224			8.505	8.405	5.19035	5.19035
4.505	4.405	5.38469	5.38469			9.005	8.905	5.18347	5.18347
5.005	4.905	5.255	5.255			9.505	9.405	5.1466	5.1466
5.505	5.405	5.32697	5.32697			10.005	9.905	5.09973	5.09973
6.005	5.905	5.48925	5.48925			10.505	10.405	5.00286	5.00286
6.505	6.405	5.25154	5.25154			11.025	10.925	5.06598	5.06598
7.005	6.905	5.37381	5.37381			11.505	11.405	5.1791	5.1791
7.505	7.405	5.3361	5.3361			12.005	11.905	4.94848	4.94848
8.005	7.905	5.31838	5.31838			12.505	12.405	4.9816	4.9816
8.505	8.405	5.34522	5.34522			13.005	12.905	5.18472	5.18472
9.005	8.905	5.3475	5.3475			13.505	13.405	4.99785	4.99785
9.505	9.405	5.43977	5.43977			14.005	13.905	4.90097	4.90097
10.005	9.905	5.23206	5.23206			14.505	14.405	4.8141	4.8141
10.505	10.405	5.01434	5.01434			15.005	14.905	4.70722	4.70722
11.025	10.925	5.28662	5.28662			15.505	15.405	4.94034	4.94034
11.505	11.405	5.309	5.309			16.005	15.905	4.82347	4.82347
12.005	11.905	5.1189	5.1189			16.505	16.405	4.94659	4.94659
13.005	12.905	5.13118	5.13118			17.005	16.905	4.60794	4.60794
13.505	13.405	5.161	5.161			17.505	17.405	4.68006	4.68006
14.505	14.405	4.64346	4.64346			18.005	17.905	4.93217	4.93217
15.005	14.905	4.95	4.95			18.505	18.405	4.9243	4.9243
15.505	15.405	5.21	5.21			19.005	18.905	4.80644	4.80644
16.005	15.905	5.13574	5.13574
16.505	16.405	5.20347	5.20347
17.505	17.405	4.902	4.902
18.005	17.905	5.01662	5.01662
18.505	18.405	5.10973	5.10973
19.005	18.905	5.02287	5.02287

## Sheet: EDfig3g
Source Data, Extended Data Fig. 3g
All offset depths are to account for sediment voids
Age model
KNR-178-6GGC (Marine 20; ∆R=-128±68 [see Methods])
Accession #	Depth (m)	Offset depth (m)*	Type	F modern	Fm error	14C Age	Age error	Age (ka BP)	Notes
OS-105908	0.065	0.005	Planktic foraminifera	0.7278	0.0049	2550	55	2.203
OS-112261	0.225	0.165	Planktic foraminifera	0.5775	0.0025	4410	35	4.546
OS-113672	0.305	0.245	Planktic foraminifera	0.577	0.0015	4420	20	4.559
OS-105924	0.485	0.425	Planktic foraminifera	0.599	0.0021	4120	30	4.161	Rejected
OS-113673	0.505	0.445	Planktic foraminifera	0.4723	0.0014	6030	25	6.392
OS-112262	0.605	0.545	Planktic foraminifera	0.3238	0.0012	9060	30	9.754
OS-112263	0.705	0.645	Planktic foraminifera	0.2745	0.001	10400	30	11.605	Rejected
OS-105925	0.765	0.705	Planktic foraminifera	0.3006	0.0016	9650	40	10.549
OS-105926	1.045	0.985	Planktic foraminifera	0.2426	0.0013	11400	40	12.857
OS-105927	1.325	1.265	Planktic foraminifera	0.1905	0.0011	13300	50	15.336
OS-106151	1.705	1.645	Planktic foraminifera	0.0061	0.0006	40900	780	43.338
OS-105928	1.985	1.925	Planktic foraminifera	0.0032	0.0002	46100	400	47.802
