# Supplementary material for: Deeper and stronger North Atlantic Gyre during the Last Glacial Maximum
Source: Nature. 2024 Jul 10;632(8023):95–100. doi: 10.1038/s41586-024-07655-y (PMC11291279; doi:10.1038/s41586-024-07655-y)
Supplement: Supplementary file 5 — Source Data Extended Data Fig. 4 [file 41586_2024_7655_MOESM5_ESM.xlsx]

## Sheet: EDfig4b
Source Data, Extended Data Fig. 4b
All benthic foraminiferal data from species that calcify in diseqilibirum with the surrounding seawater have been corrected using species specific offsets (see Extended Data Table 2)
				Sediment depth (m)
Transect	Timeslice	Core	Core depth (km)	Start	End	Species	Raw δ18O (‰, VPBD)	Offset δ18O (‰, VPBD)	n	Reproducibility	Notes
CH	MH	AR36-MC3C	0.665	0.06	0.08	Bulimina spp.	3.265	2.565	4	0.04
CH	MH	AR36-MC6C	0.957	0.33	0.34	Bulimina spp.	3.393	2.693	6	0.04
CH	MH	AR36-MC6C	0.957	0.34	0.35	Bulimina spp.	3.423	2.723	7	0.04
CH	MH	AR36-MC6C	0.957	0.35	0.36	Bulimina spp.	3.453	2.753	7	0.04
CH	MH	KNR-178-1-32JPC	1.006	1.14	1.47	Bulimina spp.	3.262	2.562	16	0.04
CH	MH	KNR-178-1-32JPC	1.006	1.56	1.63	Bulimina spp.	3.326	2.626	14	0.04
CH	MH	KNR-178-1-49JPC	1.515	1.78	1.83	Bulimina spp.	3.303	2.603	15	0.04
CH	MH	KNR-178-1-49JPC	1.515	1.73	1.78	Bulimina spp.	3.282	2.582	15	0.04
CH	MH	KNR-178-1-49JPC	1.515	2.23	2.28	Bulimina spp.	3.398	2.698	15	0.04
CH	MH	KNR-178-1-49JPC	1.515	2.28	2.33	Bulimina spp.	3.307	2.607	15	0.04
CH	MH	KNR-178-1-48JPC	2.009	1.7	1.75	Bulimina spp.	3.395	2.695	15	0.04
CH	MH	KNR-178-1-48JPC	2.009	1.75	1.8	Bulimina spp.	3.318	2.618	15	0.04
CH	MH	KNR-178-1-48JPC	2.009	2.2	2.25	Bulimina spp.	3.429	2.729	15	0.04
CH	MH	KNR-178-1-48JPC	2.009	2.25	2.3	Bulimina spp.	3.36	2.66	15	0.04
CH	MH	KNR-178-1-15JPC	2.626	0.73	0.83	Bulimina spp.	3.408	2.708	12	0.04
CH	MH	KNR-178-1-15JPC	2.626	0.98	1.08	Bulimina spp.	3.341	2.641	15	0.04
CH	MH	AR36-MC6C	0.957	0.33	0.34	C. pachyderma	2.74	2.74	6	0.04
CH	MH	AR36-MC6C	0.957	0.34	0.35	C. pachyderma	2.616	2.616	6	0.04
CH	MH	KNR-178-1-32JPC	1.006	0.74	0.75	C. pachyderma	2.669	2.669	9	0.04
CH	MH	KNR-178-1-32JPC	1.006	0.9	1.03	C. pachyderma	2.679	2.679	12	0.04
CH	MH	KNR-178-1-49JPC	1.515	1.73	1.78	C. pachyderma	2.694	2.694	12	0.04
CH	MH	KNR-178-1-49JPC	1.515	1.78	1.83	C. pachyderma	2.764	2.764	12	0.04
CH	MH	KNR-178-1-48JPC	2.009	1.7	1.75	C. pachyderma	2.661	2.661	12	0.04
CH	MH	KNR-178-1-48JPC	2.009	1.75	1.8	C. pachyderma	2.663	2.663	12	0.04
CH	MH	KNR-178-1-48JPC	2.009	1.7	2.3	C. wuellerstorfi	2.391	2.391	6	0.05
CH	MH	KNR-178-1-15JPC	2.626	0.73	0.83	C. wuellerstorfi	2.63	2.63	9	0.05
CH	MH	KNR-178-1-15JPC	2.626	0.98	1.08	C. wuellerstorfi	2.595	2.595	13	0.05
CH	MH	KNR-178-1-10JPC	3.015	0.09	0.14	C. wuellerstorfi	2.778	2.778	12	0.05
CH	MH	KNR-178-1-10JPC	3.015	0.14	0.19	C. wuellerstorfi	2.665	2.665	9	0.05
CH	MH	KNR-178-1-10JPC	3.015	0.34	0.39	C. wuellerstorfi	2.875	2.875	10	0.05
CH	MH	KNR-178-1-10JPC	3.015	0.39	0.44	C. wuellerstorfi	2.834	2.834	10	0.05
CH	MH	KNR-178-1-6GGC	3.485	0.15	0.2	C. wuellerstorfi	2.775	2.775	11	0.05
CH	MH	KNR-178-1-6GGC	3.485	0.2	0.25	C. wuellerstorfi	2.711	2.711	11	0.05
CH	MH	KNR-178-1-6GGC	3.485	0.25	0.3	C. wuellerstorfi	2.733	2.733	11	0.05
CH	MH	KNR-178-1-2GGC	3.927	0.55	0.6	C. wuellerstorfi	2.823	2.823	10	0.05
CH	MH	KNR-178-1-2GGC	3.927	0.6	0.65	C. wuellerstorfi	2.775	2.775	11	0.05
CH	MH	KNR-178-1-2GGC	3.927	0.75	0.85	C. wuellerstorfi	2.738	2.738	9	0.05
CH	MH	KNR-197-10-17GGC	5.011	0.1	0.36	Cibicidoides spp.	2.39	2.39	7	0.04	Keigwin, L. D., & Swift, S. A. (2017). Carbon isotope evidence for a northern source of deep water in the glacial western North Atlantic. Proceedings of the National Academy of Sciences, 114(11), 2831-2835.
CH	MH	AR36-MC3C	0.665	0.05	0.06	G. affinis	3.569	2.669	2	0.05
CH	MH	AR36-MC3C	0.665	0.06	0.07	G. affinis	3.603	2.703	6	0.05
CH	MH	AR36-MC3C	0.665	0.07	0.08	G. affinis	3.454	2.554	3	0.05
CH	MH	KNR-178-1-32JPC	1.006	0.74	1.57	G. affinis	3.514	2.614	17	0.05
CH	MH	KNR-178-1-49JPC	1.515	1.73	1.78	G. affinis	3.32	2.42	15	0.05
CH	MH	KNR-178-1-49JPC	1.515	1.78	1.83	G. affinis	3.302	2.402	15	0.05
CH	MH	KNR-178-1-49JPC	1.515	2.23	2.33	G. affinis	3.372	2.472	20	0.05
CH	MH	KNR-178-1-48JPC	2.009	1.7	1.75	G. affinis	3.591	2.691	15	0.05
CH	MH	KNR-178-1-48JPC	2.009	1.75	1.8	G. affinis	3.506	2.606	15	0.05
CH	MH	KNR-178-1-48JPC	2.009	2.2	2.3	G. affinis	3.579	2.679	14	0.05
CH	MH	KNR-178-1-15JPC	2.626	0.73	0.78	G. affinis	3.65	2.75	15	0.05
CH	MH	KNR-178-1-15JPC	2.626	0.78	0.83	G. affinis	3.689	2.789	15	0.05
CH	MH	KNR-178-1-15JPC	2.626	0.98	1.03	G. affinis	3.71	2.81	15	0.05
CH	MH	KNR-178-1-15JPC	2.626	1.03	1.08	G. affinis	3.634	2.734	15	0.05
CH	MH	KNR-178-1-10JPC	3.015	0.09	0.14	G. affinis	3.696	2.796	15	0.05
CH	MH	KNR-178-1-10JPC	3.015	0.14	0.19	G. affinis	3.664	2.764	15	0.05
CH	MH	KNR-178-1-10JPC	3.015	0.34	0.39	G. affinis	3.811	2.911	15	0.05
CH	MH	KNR-178-1-10JPC	3.015	0.39	0.44	G. affinis	3.744	2.844	15	0.05
CH	MH	KNR-178-1-6GGC	3.485	0.15	0.2	G. affinis	3.835	2.935	15	0.05
CH	MH	KNR-178-1-6GGC	3.485	0.2	0.25	G. affinis	3.776	2.876	15	0.05
CH	MH	KNR-178-1-6GGC	3.485	0.25	0.3	G. affinis	3.772	2.872	14	0.05
CH	MH	KNR-178-1-2GGC	3.927	0.55	0.6	G. affinis	3.731	2.831	14	0.05
CH	MH	KNR-178-1-2GGC	3.927	0.6	0.65	G. affinis	3.756	2.856	10	0.05
CH	MH	KNR-178-1-2GGC	3.927	0.75	0.8	G. affinis	3.682	2.782	13	0.05
CH	MH	KNR-178-1-2GGC	3.927	0.8	0.85	G. affinis	3.714	2.814	10	0.05
CH	MH	KNR-178-1-48JPC	2.009	1.7	1.75	H. elegans	3.754	2.454	6	0.05
CH	MH	KNR-178-1-48JPC	2.009	1.75	1.8	H. elegans	3.804	2.504	6	0.05
CH	MH	KNR-178-1-48JPC	2.009	2.25	2.3	H. elegans	3.771	2.471	8	0.05
CH	MH	KNR-178-1-15JPC	2.626	0.73	0.78	H. elegans	4.068	2.768	11	0.05
CH	MH	KNR-178-1-15JPC	2.626	0.78	0.83	H. elegans	3.956	2.656	9	0.05
CH	MH	KNR-178-1-15JPC	2.626	0.98	1.03	H. elegans	3.992	2.692	10	0.05
CH	MH	KNR-178-1-15JPC	2.626	1.03	1.08	H. elegans	3.985	2.685	10	0.05
CH	MH	KNR-178-1-10JPC	3.015	0.09	0.14	H. elegans	4.032	2.732	9	0.05
CH	MH	KNR-178-1-10JPC	3.015	0.14	0.19	H. elegans	4.106	2.806	8	0.05
CH	MH	KNR-178-1-10JPC	3.015	0.34	0.39	H. elegans	4.026	2.726	10	0.05
CH	MH	KNR-178-1-10JPC	3.015	0.39	0.44	H. elegans	3.898	2.598	10	0.05
CH	MH	KNR-178-1-6GGC	3.485	0.15	0.2	H. elegans	4.009	2.709	10	0.05
CH	MH	KNR-178-1-6GGC	3.485	0.2	0.25	H. elegans	4.065	2.765	12	0.05
CH	MH	KNR-178-1-6GGC	3.485	0.25	0.3	H. elegans	4.037	2.737	10	0.05
CH	MH	KNR-178-1-10JPC	3.015	0.14	0.44	M. pompilioides	3.076	2.836	9	0.09
CH	MH	KNR-178-1-6GGC	3.485	0.15	0.3	M. pompilioides	2.94	2.7	16	0.09
CH	MH	KNR-178-1-2GGC	3.927	0.6	0.85	M. pompilioides	3.123	2.883	11	0.09
CH	MH	AR36-MC3C	0.665	0.05	0.06	U. peregrina	3.372	2.672	8	0.04
CH	MH	AR36-MC3C	0.665	0.05	0.06	U. peregrina	3.351	2.651	7	0.04
CH	MH	AR36-MC3C	0.665	0.06	0.07	U. peregrina	3.353	2.653	6	0.04
CH	MH	AR36-MC3C	0.665	0.06	0.07	U. peregrina	3.366	2.666	4	0.04
CH	MH	AR36-MC3C	0.665	0.07	0.08	U. peregrina	3.4	2.7	5	0.04
CH	MH	AR36-MC3C	0.665	0.07	0.08	U. peregrina	3.425	2.725	6	0.04
CH	MH	AR36-MC6C	0.957	0.33	0.34	U. peregrina	3.384	2.684	6	0.04
CH	MH	AR36-MC6C	0.957	0.34	0.35	U. peregrina	3.445	2.745	6	0.04
CH	MH	AR36-MC6C	0.957	0.34	0.35	U. peregrina	3.465	2.765	6	0.04
CH	MH	AR36-MC6C	0.957	0.35	0.36	U. peregrina	3.462	2.762	6	0.04
CH	MH	AR36-MC6C	0.957	0.35	0.36	U. peregrina	3.421	2.721	6	0.04
CH	MH	KNR-178-1-32JPC	1.006	0.9	1.57	U. peregrina	3.356	2.656	15	0.04
CH	MH	KNR-178-1-49JPC	1.515	1.73	1.83	U. peregrina	3.437	2.737	12	0.04
CH	MH	KNR-178-1-49JPC	1.515	2.23	2.28	U. peregrina	3.32	2.62	15	0.04
CH	MH	KNR-178-1-49JPC	1.515	2.28	2.33	U. peregrina	3.251	2.551	15	0.04
CH	MH	KNR-178-1-48JPC	2.009	1.7	1.8	U. peregrina	3.423	2.723	14	0.04
CH	MH	KNR-178-1-48JPC	2.009	2.2	2.3	U. peregrina	3.314	2.614	15	0.04
CH	MH	KNR-178-1-15JPC	2.626	0.73	0.83	U. peregrina	3.402	2.702	13	0.04
CH	MH	KNR-178-1-15JPC	2.626	0.98	1.08	U. peregrina	3.453	2.753	7	0.04

## Sheet: EDfig4c
Source Data, Extended Data Fig. 4c
All benthic foraminiferal data from species that calcify in diseqilibirum with the surrounding seawater have been corrected using species specific offsets (see Extended Data Table 2)
				Sediment depth (m)
Transect	Timeslice	Core	Core depth (km)	Start	End	Species	Raw δ18O (‰, VPBD)	Offset δ18O (‰, VPBD)	n	Reproducibility	Notes
CH	LGM	KNR-178-1-49JPC	1.515	14.75	14.95	C. neoteretis	5.108	4.608	60	0.11
CH	LGM	KNR-178-1-49JPC	1.515	15.85	15.95	C. neoteretis	5.22	4.72	15	0.11
CH	LGM	KNR-178-1-49JPC	1.515	15.95	16.05	C. neoteretis	5.379	4.879	40	0.11
CH	LGM	KNR-178-1-48JPC	2.009	17.35	17.4	C. neoteretis	5.295	4.795	60	0.11
CH	LGM	KNR-178-1-48JPC	2.009	17.4	17.45	C. neoteretis	5.203	4.703	40	0.11
CH	LGM	KNR-178-1-48JPC	2.009	20.15	20.2	C. neoteretis	4.941	4.441	40	0.11
CH	LGM	KNR-178-1-48JPC	2.009	20.2	20.25	C. neoteretis	4.931	4.431	60	0.11
CH	LGM	KNR-178-1-15JPC	2.626	6.35	6.4	C. neoteretis	5.161	4.661	60	0.11
CH	LGM	KNR-178-1-15JPC	2.626	6.4	6.45	C. neoteretis	5.225	4.725	60	0.11
CH	LGM	KNR-178-1-15JPC	2.626	6.8	6.85	C. neoteretis	5.209	4.709	60	0.11
CH	LGM	KNR-178-1-15JPC	2.626	6.85	6.9	C. neoteretis	5.235	4.735	60	0.11
CH	LGM	KNR-197-10-17GGC	5.01	1.78	1.8	C. wuellerstorfi sensu lato	4.397	4.397	7	0.06
CH	LGM	KNR-197-10-17GGC	5.01	1.82	1.84	C. wuellerstorfi sensu lato	4.434	4.434	15	0.06
CH	LGM	AR36-4JPC	0.665	6.97	6.99	G. affinis	5.744	4.844	10	0.14
CH	LGM	AR36-4JPC	0.665	7.01	7.03	G. affinis	5.493	4.593	8	0.14
CH	LGM	KNR-178-1-49JPC	1.515	14.75	14.85	G. affinis	5.678	4.778	12	0.14
CH	LGM	KNR-178-1-49JPC	1.515	14.85	14.95	G. affinis	5.235	4.335	12	0.14
CH	LGM	KNR-178-1-48JPC	2.009	17.35	17.4	G. affinis	5.642	4.742	15	0.14
CH	LGM	KNR-178-1-48JPC	2.009	17.4	17.45	G. affinis	5.621	4.721	15	0.14
CH	LGM	KNR-178-1-48JPC	2.009	20.15	20.2	G. affinis	5.243	4.343	15	0.14
CH	LGM	KNR-178-1-48JPC	2.009	20.2	20.25	G. affinis	5.201	4.301	15	0.14
CH	LGM	KNR-178-1-15JPC	2.626	6.35	6.4	G. affinis	5.523	4.623	15	0.14
CH	LGM	KNR-178-1-15JPC	2.626	6.4	6.45	G. affinis	5.696	4.796	13	0.14
CH	LGM	KNR-178-1-15JPC	2.626	6.8	6.85	G. affinis	5.665	4.765	15	0.14
CH	LGM	KNR-178-1-15JPC	2.626	6.85	6.9	G. affinis	5.532	4.632	15	0.14
CH	LGM	KNR-178-1-10JPC	3.015	5.65	5.7	G. affinis	5.399	4.499	15	0.14
CH	LGM	KNR-178-1-10JPC	3.015	5.7	5.75	G. affinis	5.367	4.467	13	0.14
CH	LGM	KNR-178-1-10JPC	3.015	6.85	6.9	G. affinis	5.467	4.567	15	0.14
CH	LGM	AR36-4JPC	0.665	4.98	5.03	G. spp	5.651	4.751	11	0.14
CH	LGM	AR36-4JPC	0.665	6.97	6.99	G. spp	5.669	4.769	8	0.14
CH	LGM	AR36-4JPC	0.665	7.01	7.03	G. spp	5.458	4.558	8	0.14
CH	LGM	AR36-4JPC	0.665	8.97	8.99	G. spp	5.667	4.767	14	0.14
CH	LGM	AR36-4JPC	0.665	9.01	9.03	G. spp	5.512	4.612	14	0.14
CH	LGM	AR36-4JPC	0.665	10.57	10.63	G. spp	5.694	4.794	4	0.14
CH	LGM	AR36-7JPC	0.955	11	11.04	G. spp	5.679	4.779	5	0.14
CH	LGM	AR36-7JPC	0.955	12.52	12.54	G. spp	5.532	4.632	4	0.14
CH	LGM	AR36-7JPC	0.955	14	14.02	G. spp	5.338	4.438	16	0.14
CH	LGM	AR36-7JPC	0.955	14.02	14.05	G. spp	5.551	4.651	14	0.14
CH	LGM	AR36-7JPC	0.955	15.51	15.55	G. spp	5.579	4.679	5	0.14
CH	LGM	AR36-7JPC	0.955	15.5	15.55	M. barleeanum	4.899	4.659	5	0.05
CH	LGM	AR36-7JPC	0.955	16.01	16.05	M. barleeanum	4.818	4.578	6	0.05
CH	LGM	KNR-197-10-17GGC	5.01	1.78	1.8	M. pompilioides	4.763	4.523	7	0.05
CH	LGM	KNR-197-10-17GGC	5.01	1.82	1.84	M. pompilioides	4.677	4.437	10	0.05
CH	LGM	AR36-4JPC	0.665	4.97	4.98	N. labradorica	5.873	4.973	10	0.12
CH	LGM	AR36-4JPC	0.665	4.98	5.03	N. labradorica	5.71	4.81	7	0.12
CH	LGM	AR36-4JPC	0.665	8.97	8.99	N. labradorica	5.541	4.641	14	0.12
CH	LGM	AR36-4JPC	0.665	9.01	9.03	N. labradorica	5.615	4.715	12	0.12
CH	LGM	AR36-4JPC	0.665	10.57	10.59	N. labradorica	5.569	4.669	5	0.12
CH	LGM	AR36-4JPC	0.665	10.61	10.63	N. labradorica	5.6	4.7	10	0.12
CH	LGM	AR36-7JPC	0.955	12.5	12.54	N. labradorica	5.452	4.552	17	0.12
CH	LGM	AR36-7JPC	0.955	14.01	14.03	N. labradorica	5.287	4.387	4	0.12
CH	LGM	AR36-7JPC	0.955	11	11.04	N. labradorica	5.564	4.664	19	0.12
CH	LGM	AR36-7JPC	0.955	16	16.04	N. labradorica	5.46	4.56	10	0.12
CH	LGM	KNR-178-1-15JPC	2.626	6.35	6.4	U. peregrina	5.304	4.604	15	0.06
CH	LGM	KNR-178-1-15JPC	2.626	6.4	6.45	U. peregrina	5.402	4.702	15	0.06
CH	LGM	KNR-178-1-15JPC	2.626	6.8	6.85	U. peregrina	5.341	4.641	18	0.06
CH	LGM	KNR-178-1-15JPC	2.626	6.85	6.9	U. peregrina	5.399	4.699	17	0.06
CH	LGM	KNR-178-1-10JPC	3.015	5.65	5.7	U. peregrina	5.142	4.442	15	0.06
CH	LGM	KNR-178-1-10JPC	3.015	5.7	5.75	U. peregrina	5.166	4.466	15	0.06
CH	LGM	KNR-178-1-10JPC	3.015	6.85	6.9	U. peregrina	5.154	4.454	15	0.06
CH	LGM	KNR-178-1-10JPC	3.015	6.9	6.95	U. peregrina	5.23	4.53	15	0.06
CH	LGM	KNR-178-1-2GGC	3.927	2.1	2.15	U. peregrina	5.24	4.54	15	0.06
CH	LGM	KNR-178-1-2GGC	3.927	2.15	2.2	U. peregrina	5.372	4.672	15	0.06
CH	LGM	KNR-178-1-2GGC	3.927	2.2	2.25	U. peregrina	5.319	4.619	15	0.06
CH	LGM	KNR-178-1-2GGC	3.927	2.25	2.3	U. peregrina	5.152	4.452	15	0.06
CH	LGM	KNR-178-1-2GGC	3.927	2.3	2.35	U. peregrina	5.25	4.55	15	0.06

## Sheet: EDfig4e
Source Data, Extended Data Fig. 4e
All benthic foraminiferal data from species that calcify in diseqilibirum with the surrounding seawater have been corrected using species specific offsets (see Extended Data Table 2)
				Sediment depth (m)
Transect	Timeslice	Core	Core depth (km)	Start	End	Species	Raw δ18O (‰, VPBD)	Offset δ18O (‰, VPBD)	n	Reproducibility	Notes
BOR	MH	KNR-140-2-57GGC	1.323	Core-top		C. pachyderma	2.56	2.56	1	0.06	Keigwin, L. D. (2004). Radiocarbon and stable isotope constraints on Last Glacial Maximum and Younger Dryas ventilation in the western North Atlantic. Paleoceanography, 19(4).
BOR	MH	KNR-140-2-66GGC	2.155	0.13	0.33	C. pachyderma	2.79	2.79	7	0.06
BOR	MH	KNR-140-2-66GGC	2.155	0.33	0.38	C. pachyderma	2.83	2.83	8	0.06
BOR	MH	KNR-140-2-63JPC	0.9	0	0.02	C. pachyderma	1.8	1.8	1	0.06	Keigwin, L. D. (2004). Radiocarbon and stable isotope constraints on Last Glacial Maximum and Younger Dryas ventilation in the western North Atlantic. Paleoceanography, 19(4).
BOR	MH	KNR-140-2-63JPC	0.9	0	0.02	C. wuellerstorfi	2.36	2.36	1	0.1	Keigwin, L. D. (2004). Radiocarbon and stable isotope constraints on Last Glacial Maximum and Younger Dryas ventilation in the western North Atlantic. Paleoceanography, 19(4).
BOR	MH	KNR-140-2-51GGC	1.798	Core-top		C. wuellerstorfi	2.54	2.54	1	0.1	Core-top sample; included in ODP-172-1055 average value; Keigwin, L. D. (2004). Radiocarbon and stable isotope constraints on Last Glacial Maximum and Younger Dryas ventilation in the western North Atlantic. Paleoceanography, 19(4).
BOR	MH	KNR-140-2-66GGC	2.155	0.13	0.23	C. wuellerstorfi	2.43	2.43	1	0.1	Keigwin, L. D. (2004). Radiocarbon and stable isotope constraints on Last Glacial Maximum and Younger Dryas ventilation in the western North Atlantic. Paleoceanography, 19(4).
BOR	MH	ODP-172-1057-B-1-1	2.584	0.24	0.29	C. wuellerstorfi	2.68	2.68	5	0.1
BOR	MH	ODP-172-1059-B-1-1	2.985	0	0.2	C. wuellerstorfi	2.83	2.83	5	0.1
BOR	MH	ODP-172-1060-C-1-1	3.481	0	0.15	C. wuellerstorfi	2.76	2.76	13	0.1
BOR	MH	ODP-172-1060-C-1-1	3.481	0.15	0.28	C. wuellerstorfi	2.72	2.72	14	0.1
BOR	MH	ODP-172-1061-E-1-1	4.047	0.13	0.28	C. wuellerstorfi	2.67	2.67	10	0.1
BOR	MH	ODP-172-1061-D-1-1	4.047	0.08	0.28	C. wuellerstorfi	2.74	2.74	9	0.1
BOR	MH	ODP-172-1063-C-1-1	4.584	0.4	0.55	C. wuellerstorfi	2.35	2.35	11	0.1
BOR	MH	ODP-172-1063-C-1-1	4.584	0.55	0.7	C. wuellerstorfi	2.62	2.62	12	0.1
BOR	MH	KNR-191-CDH19	4.584	0.13	0.42	C. wuellerstorfi	2.62	2.62	29	0.1	Included in ODP-172-1063 average value; Henry, L. G., McManus, J. F., Curry, W. B., Roberts, N. L., Piotrowski, A. M., & Keigwin, L. D. (2016). North Atlantic ocean circulation and abrupt climate change during the last glaciation. Science, 353(6298), 470-474.
BOR	MH	KNR-140-2-66GGC	2.155	Core-top		Cibicidoides spp.	2.58	2.58	1	0.06	Keigwin, L. D. (2004). Radiocarbon and stable isotope constraints on Last Glacial Maximum and Younger Dryas ventilation in the western North Atlantic. Paleoceanography, 19(4).
BOR	MH	ODP-172-1059-A-1-1/B-1-1	2.985	0.32	0.52	G. affinis	3.78	2.88	4	0.06
BOR	MH	ODP-172-1055-E-1-2	1.798	0	0.2	H. elegans	3.89	2.59	4	0.06
BOR	MH	ODP-172-1057-B-1-1	2.584	0.24	0.34	H. elegans	4.05	2.75	6	0.06
BOR	MH	ODP-172-1059-A-1-1/B-1-1	2.985	0.24	0.5	H. elegans	3.92	2.62	6	0.06
BOR	MH	ODP-172-1059-B-1-1	2.985	0	0.1	M. pompilioides	2.92	2.68	15	0.06
BOR	MH	ODP-172-1059-B-1-1	2.985	0.1	0.2	M. pompilioides	3	2.76	15	0.06
BOR	MH	ODP-172-1060-C-1-1	3.481	0	0.2	M. pompilioides	2.85	2.61	11	0.06
BOR	MH	ODP-172-1063-C-1-1	4.584	0.4	0.7	M. pompilioides	2.45	2.21	12	0.06

## Sheet: EDfig4f
Source Data, Extended Data Fig. 4f
All benthic foraminiferal data from species that calcify in diseqilibirum with the surrounding seawater have been corrected using species specific offsets (see Extended Data Table 2)
				Sediment depth (m)
Transect	Timeslice	Core	Core depth (km)	Start	End	Species	Raw δ18O (‰, VPBD)	Offset δ18O (‰, VPBD)	n	Reproducibility	Notes
BOR	LGM	ODP-172-1054-A-1-5	1.281	0.3	0.45	C. neoteretis	4.38	3.88	60	0.04
BOR	LGM	ODP-172-1055-E-1-3	1.798	1.3	1.35	C. neoteretis	4.783	4.283	50	0.04
BOR	LGM	ODP-172-1055-E-1-3	1.798	1.35	1.4	C. neoteretis	4.724	4.224	50	0.04
BOR	LGM	KNR-140-2-66GGC	2.155	1.38	1.43	C. neoteretis	4.645	4.145	60	0.04
BOR	LGM	KNR-140-2-66GGC	2.155	1.43	1.48	C. neoteretis	4.756	4.256	60	0.04
BOR	LGM	ODP-172-1057-B-1-2	2.584	0.68	0.83	C. neoteretis	5.109	4.609	36	0.04
BOR	LGM	KNR-140-2-63JPC	0.9	0.73	0.74	C. wuellerstorfi	3.98	3.98	9	0.15
BOR	LGM	KNR-140-2-63JPC	0.9	0.75	0.76	C. wuellerstorfi	3.64	3.64	12	0.15
BOR	LGM	KNR-140-2-63JPC	0.9	0.74	0.75	C. wuellerstorfi	3.563	3.563	3	0.15	Keigwin, L. D. (2004). Radiocarbon and stable isotope constraints on Last Glacial Maximum and Younger Dryas ventilation in the western North Atlantic. Paleoceanography, 19(4).
BOR	LGM	ODP-172-1054-A-1-5	1.281	0.3	0.35	C. wuellerstorfi	3.5	3.5	12	0.15
BOR	LGM	ODP-172-1054-A-1-5	1.281	0.35	0.4	C. wuellerstorfi	3.59	3.59	12	0.15
BOR	LGM	ODP-172-1054-A-1-5	1.281	0.4	0.45	C. wuellerstorfi	3.66	3.66	12	0.15
BOR	LGM	ODP-172-1055-E-1-3	1.798	1.3	1.35	C. wuellerstorfi	4.269	4.269	7	0.15
BOR	LGM	ODP-172-1055-E-1-3	1.798	1.35	1.4	C. wuellerstorfi	4.106	4.106	8	0.15
BOR	LGM	KNR-140-2-66GGC	2.155	1.33	1.43	C. wuellerstorfi	4.139	4.139	9	0.15
BOR	LGM	KNR-140-2-66GGC	2.155	1.39	1.48	C. wuellerstorfi	4.294	4.294	6	0.15
BOR	LGM	KNR-140-2-66GGC	2.155	2.02	2.04	C. wuellerstorfi	4.19	4.19	2	0.15	Keigwin, L. D. (2004). Radiocarbon and stable isotope constraints on Last Glacial Maximum and Younger Dryas ventilation in the western North Atlantic. Paleoceanography, 19(4).
BOR	LGM	KNR-140-2-12JPC	4.25	2.31	2.43	C. wuellerstorfi	4.49	4.49	1	0.15	Keigwin, L. D. (2004). Radiocarbon and stable isotope constraints on Last Glacial Maximum and Younger Dryas ventilation in the western North Atlantic. Paleoceanography, 19(4).
BOR	LGM	KNR-191-CDH19	4.541	4	8.52	C. wuellerstorfi	4.4	4.4	36	0.15	Henry, L. G., McManus, J. F., Curry, W. B., Roberts, N. L., Piotrowski, A. M., & Keigwin, L. D. (2016). North Atlantic ocean circulation and abrupt climate change during the last glaciation. Science, 353(6298), 470-474.
BOR	LGM	KNR-140-2-63JPC	0.9	0.73	0.74	G. affinis	4.93	4.03	5	0.19
BOR	LGM	KNR-140-2-63JPC	0.9	0.75	0.76	G. affinis	4.52	3.62	7	0.19
BOR	LGM	ODP-172-1054-A-1-5	1.281	0.3	0.35	G. affinis	4.6	3.7	15	0.19
BOR	LGM	ODP-172-1054-A-1-5	1.281	0.35	0.4	G. affinis	4.44	3.54	15	0.19
BOR	LGM	ODP-172-1054-A-1-5	1.281	0.4	0.45	G. affinis	4.71	3.81	15	0.19
BOR	LGM	ODP-172-1055-E-1-3	1.798	1.3	1.35	G. affinis	4.61	3.71	15	0.19
BOR	LGM	ODP-172-1055-E-1-3	1.798	1.35	1.4	G. affinis	4.934	4.034	15	0.19
BOR	LGM	ODP-172-1057-B-1-2	2.584	0.68	0.83	G. affinis	5.537	4.637	13	0.19
BOR	LGM	ODP-172-1059-B-1-4	2.985	1.03	1.08	G. affinis	5.246	4.346	6	0.19
BOR	LGM	ODP-172-1059-B-1-4	2.985	1.08	1.13	G. affinis	5.271	4.371	15	0.19
BOR	LGM	ODP-172-1059-B-1-4	2.985	1.43	1.48	G. affinis	5.577	4.677	13	0.19
BOR	LGM	ODP-172-1060-C-2-1	3.481	0.73	0.93	G. affinis	5.49	4.59	7	0.19
BOR	LGM	KNR-140-2-63JPC	0.9	0.73	0.74	M. barleeanum	4.45	4.21	18	0.06
BOR	LGM	KNR-140-2-63JPC	0.9	0.75	0.76	M. barleeanum	4.45	4.21	14	0.06
