# Supplementary material for: Deeper and stronger North Atlantic Gyre during the Last Glacial Maximum
Source: Nature. 2024 Jul 10;632(8023):95–100. doi: 10.1038/s41586-024-07655-y (PMC11291279; doi:10.1038/s41586-024-07655-y)
Supplement: Supplementary file 6 — Source Data Extended Data Fig. 5 [file 41586_2024_7655_MOESM6_ESM.xlsx]

## Sheet: EDfig5a
Source Data, Extended Data Fig. 5a
Core	Depth (m)	Species	δ18O (‰, VPBD)	δ13C (‰, VPBD)
1054-A-1-5	32.5	C. wuellerstorfi	3.623	1.298
1054-A-1-5	32.5	C. wuellerstorfi	3.594	1.341
1054-A-1-5	32.5	C. wuellerstorfi	3.999	1.421
1054-A-1-5	32.5	C. wuellerstorfi	3.789	1.227
1054-A-1-5	32.5	C. wuellerstorfi	4.67	1.549
1054-A-1-5	37.5	C. wuellerstorfi	2.784	0.914
1054-A-1-5	37.5	C. wuellerstorfi	5.586	1.993
1054-A-1-5	37.5	C. wuellerstorfi	3.295	0.978
1054-A-1-5	37.5	C. wuellerstorfi	4.425	1.701
1054-A-1-5	42.5	C. wuellerstorfi	4.235	1.54
1054-A-1-5	42.5	C. wuellerstorfi	4.331	1.613
1054-A-1-5	42.5	C. wuellerstorfi	4.935	2.232
1054-A-1-5	42.5	C. wuellerstorfi	3.072	1.204
1054-A-1-5	42.5	C. wuellerstorfi	3.492	1.367
1054-C-1-5	27.5	C. wuellerstorfi	3.572	1.161
1054-C-1-5	27.5	C. wuellerstorfi	3.586	1.146
1054-C-1-5	27.5	C. wuellerstorfi	3.414	0.905
1054-C-1-5	27.5	C. wuellerstorfi	5.4	2.007
1054-C-1-5	27.5	C. wuellerstorfi	3.407	1.053
1054-C-1-5	27.5	C. wuellerstorfi	3.573	1.15
1054-C-1-5	27.5	C. wuellerstorfi	3.391	0.497
1054-C-1-5	27.5	C. wuellerstorfi	3.957	1.417
1054-C-1-5	27.5	C. wuellerstorfi	2.652	0.962
1054-C-1-5	27.5	C. wuellerstorfi	3.535	1.387
1054-C-1-5	27.5	C. wuellerstorfi	3.56	0.893
1054-C-1-5	27.5	C. wuellerstorfi	3.956	1.37
1054-C-1-5	27.5	C. wuellerstorfi	3.297	1.009
1054-C-1-5	27.5	C. wuellerstorfi	3.549	1.655
1054-C-1-5	27.5	C. wuellerstorfi	4.298	1.725
1054-C-1-5	27.5	C. wuellerstorfi	3.633	1.574
1054-C-1-5	27.5	C. wuellerstorfi	3.6	1.096
1054-C-1-5	27.5	C. wuellerstorfi	3.531	1.072
1054-C-1-5	27.5	C. wuellerstorfi	3.898	1.153
1054-C-1-5	27.5	C. wuellerstorfi	2.769	0.726
1054-C-1-5	27.5	C. wuellerstorfi	3.264	1.159
1054-C-1-5	27.5	C. wuellerstorfi	3.754	1.019
1054-C-1-5	27.5	C. wuellerstorfi	4.564	1.592
1054-C-1-5	27.5	C. wuellerstorfi	3.508	1.167
1054-C-1-5	27.5	C. wuellerstorfi	3.69	0.957

## Sheet: EDfig5b
Source Data, Extended Data Fig. 5a
G. affinis δ18O has been corrected using an offset of 0.9 ‰ (see Extended Data Table 2)
Core	Depth (m)	Species	δ18O (‰, VPBD)	Offset δ18O (‰, VPBD)
1055-E-1-3	132.5	G. affinis	4.8	3.9
1055-E-1-3	132.5	G. affinis	3.53	2.63
1055-E-1-3	132.5	G. affinis	4.9	4
1055-E-1-3	132.5	G. affinis	4.4	3.5
1055-E-1-3	137.5	G. affinis	4.63	3.73
1055-E-1-3	137.5	G. affinis	4.78	3.88
1055-E-1-3	137.5	G. affinis	4.87	3.97
1055-E-1-3	137.5	G. affinis	4.84	3.94
