# Supplementary material for: Deeper and stronger North Atlantic Gyre during the Last Glacial Maximum
Source: Nature. 2024 Jul 10;632(8023):95–100. doi: 10.1038/s41586-024-07655-y (PMC11291279; doi:10.1038/s41586-024-07655-y)
Supplement: Supplementary file 7 — Source Data Extended Data Fig. 8 [file 41586_2024_7655_MOESM7_ESM.xlsx]

## Sheet: Sheet1
Source Data, Extended Data Fig. 8b
Transect	Core	Depth (km)	SS (μm)	±2SE
Blake Outer Ridge	ODP-172-1054	1.281	26.2031	1.32209
Blake Outer Ridge	KNR-140-2-56GGC	1.4	28.1823	0.553728
Blake Outer Ridge	KNR-140-2-51GGC	1.79	38.335
Blake Outer Ridge	ODP-172-1055	1.798	34.189	2.27169
Blake Outer Ridge	KNR-140-2-66GGC	2.155	32.9369	0.900794
Blake Outer Ridge	ODP-172-1057	2.584	20.6107	0.307946
Blake Outer Ridge	ODP-172-1059	2.985	21.2839	0.345691
Blake Outer Ridge	ODP-172-1060	3.481	18.468	0.296521
Cape Hatteras	KNR-178-1-49JPC	1.515	22.7165	0.996648
Cape Hatteras	KNR-178-1-48JPC	2.009	22.75	0.719009
Cape Hatteras	KNR-178-1-15JPC	2.626	21.2871	1.29118
Cape Hatteras	KNR-178-1-10JPC	3.015	24.1161	1.34481
